# Supplementary material for: (2E)-3-{4-[(1H-1,3-Benzimidazol-2-yl)meth­oxy]-3-eth­oxy­phen­yl}-1-(4-bromo­phen­yl)prop-2-en-1-one monohydrate
Source: Acta Crystallogr Sect E Struct Rep Online. 2011 Mar 12;67(Pt 4):o834–5. doi: 10.1107/S1600536811008154 (PMC3099940; doi:10.1107/S1600536811008154)
Supplement: Supplementary file 1 [file e-67-0o834-sup1.cif]

##############################################################################
###                                                                        ###
###        Electronic paper (Acta Crystallographica Section E)             ###
###                                                                        ###
##############################################################################
#                                                                            #
# This CIF contains the data in a paper accepted for publication in Acta     #
# Crystallographica Section E. It conforms to the requirements of Notes      #
# for Authors for Section E, and has been peer reviewed under the auspices   #
# of the IUCr Commission on Journals.                                        #
#                                                                            #
# Full details of the Crystallographic Information File format               #
# are given in the paper "The Crystallographic Information File (CIF):       #
# a New Standard Archive File for Crystallography" by S. R. Hall, F. H.      #
# Allen and I. D. Brown [Acta Cryst. (1991), A47, 655-685].                  #
#                                                                            #
# The current version of the core CIF dictionary is obtainable from          #
# ftp://ftp.iucr.org/pub/cif_core.dic. The current version number is 2.4.    #
#                                                                            #
# Software is freely available for graphical display of the structure(s) in  #
# this CIF.  For information consult the CIF home page http://www.iucr.org/  #
# cif/home.html                                                              #
#                                                                            #
# This file may be used for bona fide research purposes within the           #
# scientific community so long as proper attribution is given to the journal # 
# article from which it was obtained.                                        #
#                                                                            #
##############################################################################
                                             
data_global
_audit_creation_method     SHELXL-97
_journal_date_recd_electronic     2011-01-30
_journal_date_accepted     2011-03-03
_journal_name_full     'Acta Crystallographica, Section E'
_journal_year     2011
_journal_volume     67
_journal_issue      4
_journal_page_first     o834
_journal_page_last     o835
_journal_paper_category     QO
_journal_coeditor_code     EZ2232
_publ_contact_author_name     'Jasinski, Jerry P.'
_publ_contact_author_address
;
Department of Chemistry
Keene State College
229 Main Street
Keene, New Hampshire 03435, USA
;
_publ_contact_author_email     jjasinski@keene.edu
_publ_contact_author_fax     ?
_publ_contact_author_phone     '603 358-2563'
_publ_section_title
;\
(2<i>E</i>)-3-{4-[(1<i>H</i>-1,3-Benzimidazol-2-yl)methoxy]-3-ethoxyphenyl}-1-\
(4-bromophenyl)prop-2-en-1-one monohydrate
;
loop_
    _publ_author_name
    _publ_author_address
    'Jasinski, Jerry P.'
;
Department of Chemistry
Keene State College
229 Main Street
Keene, NH 03435-2001, USA
;
    'Miller, William M.'
;
Department of Chemistry
Keene State College
229 Main Street
Keene, NH 03435-2001, USA
;
    'Samshuddin, S.'
;
Department of Studies in Chemistry
Mangalore University
Mangalagangotri 574 199, India
;
    'Narayana, B.'
;
Department of Studies in Chemistry
Mangalore University
Mangalagangotri 574 199, India
;
    'Yathirajan, H. S.'
;
Department of Studies in Chemistry
University of Mysore
Manasagangotri, Mysore 570 006, India
;
data_I
_chemical_name_systematic
;
(2<i>E</i>)-3-{4-[(1<i>H</i>-1,3-Benzimidazol-2-yl)methoxy]-3-ethoxyphenyl}-
1-(4-bromophenyl)prop-2-en-1-one monohydrate
;
_chemical_name_common     ?
_chemical_formula_moiety     'C25 H21 Br N2 O3, H2 O'
_chemical_formula_sum     'C25 H23 Br N2 O4'
_chemical_formula_iupac     'C25 H21 Br N2 O3, H2 O'
_chemical_formula_weight     495.36
_chemical_melting_point     ?
_symmetry_cell_setting     orthorhombic
_symmetry_space_group_name_H-M     'P b c n'
_symmetry_space_group_name_Hall     '-P 2n 2ab'
loop_
    _symmetry_equiv_pos_as_xyz
    'x, y, z'
    '-x+1/2, -y+1/2, z+1/2'
    '-x, y, -z+1/2'
    'x+1/2, -y+1/2, -z'
    '-x, -y, -z'
    'x-1/2, y-1/2, -z-1/2'
    'x, -y, z-1/2'
    '-x-1/2, y-1/2, z'
_cell_length_a     13.8406(12)
_cell_length_b     16.5192(8)
_cell_length_c     19.4719(13)
_cell_angle_alpha     90.00
_cell_angle_beta     90.00
_cell_angle_gamma     90.00
_cell_volume     4452.0(5)
_cell_formula_units_Z     8
_cell_measurement_reflns_used     4366
_cell_measurement_theta_min     5.0332
_cell_measurement_theta_max     32.7432
_cell_measurement_temperature     295(2)
_exptl_crystal_description     prism
_exptl_crystal_colour     'pale yellow'
_exptl_crystal_size_max     0.52
_exptl_crystal_size_mid     0.38
_exptl_crystal_size_min     0.31
_exptl_crystal_density_diffrn     1.478
_exptl_crystal_density_meas     ?
_exptl_crystal_density_method     'not measured'
_exptl_crystal_F_000     2032
_exptl_absorpt_coefficient_mu     1.882
_exptl_absorpt_correction_type     multi-scan
_exptl_absorpt_process_details
;
(CrysAlis RED; Oxford Diffraction, 2007)
;
_exptl_absorpt_correction_T_min     0.51774
_exptl_absorpt_correction_T_max     1.00000
_exptl_special_details
;
;
_diffrn_ambient_temperature     295(2)
_diffrn_radiation_type     MoK\a
_diffrn_radiation_wavelength     0.71073
_diffrn_radiation_source     'Enhance (Mo) X-ray Source'
_diffrn_radiation_monochromator     graphite
_diffrn_measurement_device_type     'Oxford Diffraction Xcalibur Ruby Gemini'
_diffrn_measurement_method     \w
_diffrn_detector_area_resol_mean     10.5081
_diffrn_reflns_number     18755
_diffrn_reflns_av_R_equivalents     0.0728
_diffrn_reflns_av_sigmaI/netI     0.0766
_diffrn_reflns_theta_min     5.04
_diffrn_reflns_theta_max     25.35
_diffrn_reflns_theta_full     25.00
_diffrn_measured_fraction_theta_max     0.991
_diffrn_measured_fraction_theta_full     0.991
_diffrn_reflns_limit_h_min     -16
_diffrn_reflns_limit_h_max     12
_diffrn_reflns_limit_k_min     -19
_diffrn_reflns_limit_k_max     19
_diffrn_reflns_limit_l_min     -23
_diffrn_reflns_limit_l_max     19
_refine_special_details
;
Refinement of <i>F</i>^2^ against ALL reflections. The weighted <i>R</i>-factor
<i>wR</i> and goodness of fit <i>S</i> are based on <i>F</i>^2^, conventional
<i>R</i>-factors <i>R</i> are based on <i>F</i>, with <i>F</i> set to zero for
negative <i>F</i>^2^. The threshold expression of <i>F</i>^2^ >
\s(<i>F</i>^2^) is used only for calculating <i>R</i>-factors(gt) <i>etc</i>.
and is not relevant to the choice of reflections for refinement.
<i>R</i>-factors based on <i>F</i>^2^ are statistically about twice as large
as those based on <i>F</i>, and <i>R</i>- factors based on ALL data will be
even larger.
;
_reflns_number_total     4033
_reflns_number_gt     2083
_reflns_threshold_expression     I>2\s(I)
_refine_ls_structure_factor_coef     Fsqd
_refine_ls_matrix_type     full
_refine_ls_R_factor_all     0.1269
_refine_ls_R_factor_gt     0.0578
_refine_ls_wR_factor_gt     0.1463
_refine_ls_wR_factor_ref     0.1598
_refine_ls_goodness_of_fit_ref     1.039
_refine_ls_restrained_S_all     1.033
_refine_ls_number_reflns     4033
_refine_ls_number_parameters     305
_refine_ls_number_restraints     114
_refine_ls_hydrogen_treatment     mixed
_refine_ls_weighting_scheme     calc
_refine_ls_weighting_details
         'calc w=1/[\s^2^(Fo^2^)+(0.0680P)^2^+2.7272P] where P=(Fo^2^+2Fc^2^)/3'
_atom_sites_solution_hydrogens     geom
_atom_sites_solution_primary     direct
_atom_sites_solution_secondary     difmap
_refine_ls_shift/su_max     0.000
_refine_ls_shift/su_mean     0.000
_refine_diff_density_max     0.459
_refine_diff_density_min     -0.360
_refine_ls_extinction_method     none
_refine_ls_extinction_coef     ?
loop_
    _atom_type_symbol
    _atom_type_description
    _atom_type_scat_dispersion_real
    _atom_type_scat_dispersion_imag
    _atom_type_scat_source
    'C' 'C' 0.0033 0.0016
                         'International Tables Vol C Tables 4.2.6.8 and 6.1.1.4'
    'H' 'H' 0.0000 0.0000
                         'International Tables Vol C Tables 4.2.6.8 and 6.1.1.4'
    'N' 'N' 0.0061 0.0033
                         'International Tables Vol C Tables 4.2.6.8 and 6.1.1.4'
    'O' 'O' 0.0106 0.0060
                         'International Tables Vol C Tables 4.2.6.8 and 6.1.1.4'
    'Br' 'Br' -0.2901 2.4595
                         'International Tables Vol C Tables 4.2.6.8 and 6.1.1.4'
_computing_data_collection     '<i>CrysAlis PRO</i> (Oxford Diffraction, 2007)'
_computing_cell_refinement     '<i>CrysAlis PRO</i> (Oxford Diffraction, 2007)'
_computing_data_reduction     '<i>CrysAlis RED</i> (Oxford Diffraction, 2007)'
_computing_structure_solution     '<i>SHELXS97</i> (Sheldrick, 2008)'
_computing_structure_refinement     '<i>SHELXL97</i> (Sheldrick, 2008)'
_computing_molecular_graphics     '<i>SHELXTL</i> (Sheldrick, 2008)'
_computing_publication_material     '<i>SHELXTL</i> (Sheldrick, 2008)'
loop_
    _atom_site_type_symbol
    _atom_site_label
    _atom_site_fract_x
    _atom_site_fract_y
    _atom_site_fract_z
    _atom_site_U_iso_or_equiv
    _atom_site_adp_type
    _atom_site_calc_flag
    _atom_site_refinement_flags
    _atom_site_occupancy
    _atom_site_disorder_assembly
    _atom_site_disorder_group
    Br Br1 0.36419(4) -0.33624(3) 0.39000(3) 0.0699(2) Uani d . 1 . .
    O O1 0.3916(3) 0.02167(18) 0.55959(18) 0.0678(11) Uani d . 1 . .
    O O2 0.3780(2) 0.45425(15) 0.47027(14) 0.0491(8) Uani d . 1 . .
    O O3 0.3733(3) 0.45641(16) 0.33737(14) 0.0564(9) Uani d . 1 . .
    C C1 0.3652(3) -0.2277(3) 0.4205(2) 0.0483(12) Uani d . 1 . .
    C C2 0.3675(4) -0.1650(3) 0.3743(3) 0.0595(14) Uani d . 1 . .
    H H2A 0.3669 -0.1754 0.3274 0.071 Uiso calc R 1 . .
    C C3 0.3708(4) -0.0862(3) 0.3983(2) 0.0564(14) Uani d . 1 . .
    H H3A 0.3717 -0.0436 0.3671 0.068 Uiso calc R 1 . .
    C C4 0.3727(3) -0.0700(2) 0.4679(2) 0.0440(12) Uani d . 1 . .
    C C5 0.3679(4) -0.1340(3) 0.5130(2) 0.0579(14) Uani d . 1 . .
    H H5A 0.3680 -0.1240 0.5600 0.069 Uiso calc R 1 . .
    C C6 0.3630(4) -0.2123(3) 0.4897(3) 0.0569(14) Uani d . 1 . .
    H H6A 0.3582 -0.2548 0.5208 0.068 Uiso calc R 1 . .
    C C7 0.3810(3) 0.0138(3) 0.4975(3) 0.0475(12) Uani d . 1 . .
    C C8 0.3796(3) 0.0841(3) 0.4527(3) 0.0532(13) Uani d . 1 . .
    H H8A 0.3674 0.0767 0.4061 0.064 Uiso calc R 1 . .
    C C9 0.3949(3) 0.1581(2) 0.4756(2) 0.0481(12) Uani d . 1 . .
    H H9A 0.4073 0.1623 0.5225 0.058 Uiso calc R 1 . .
    C C10 0.3952(3) 0.2344(2) 0.4375(2) 0.0443(12) Uani d . 1 . .
    C C11 0.3915(3) 0.3077(2) 0.4727(2) 0.0453(12) Uani d . 1 . .
    H H11A 0.3936 0.3071 0.5204 0.054 Uiso calc R 1 . .
    C C12 0.3848(3) 0.3807(2) 0.4397(2) 0.0422(12) Uani d . 1 . .
    C C13 0.3839(3) 0.3816(3) 0.3674(2) 0.0454(12) Uani d . 1 . .
    C C14 0.3914(4) 0.3099(3) 0.3323(2) 0.0606(15) Uani d . 1 . .
    H H14A 0.3936 0.3107 0.2846 0.073 Uiso calc R 1 . .
    C C15 0.3957(4) 0.2361(3) 0.3664(2) 0.0568(14) Uani d . 1 . .
    H H15A 0.3989 0.1881 0.3416 0.068 Uiso calc R 1 . .
    C C16 0.3816(4) 0.4565(3) 0.5438(2) 0.0559(14) Uani d . 1 . .
    H H16A 0.4430 0.4355 0.5599 0.067 Uiso calc R 1 . .
    H H16B 0.3302 0.4235 0.5630 0.067 Uiso calc R 1 . .
    C C17 0.3696(4) 0.5425(3) 0.5656(3) 0.0616(15) Uani d . 1 . .
    H H17A 0.3617 0.5449 0.6146 0.092 Uiso calc R 1 . .
    H H17B 0.3137 0.5651 0.5437 0.092 Uiso calc R 1 . .
    H H17C 0.4259 0.5729 0.5526 0.092 Uiso calc R 1 . .
    C C18 0.3559(4) 0.4556(3) 0.2653(2) 0.0596(15) Uani d . 1 A .
    H H18A 0.3025 0.4195 0.2550 0.072 Uiso calc R 1 . .
    H H18B 0.4127 0.4361 0.2413 0.072 Uiso calc R 1 . .
    C C19 0.3322(4) 0.5392(3) 0.2419(2) 0.0507(13) Uani d . 1 . .
    N N1 0.2329(9) 0.5577(7) 0.2317(6) 0.0470(17) Uani d PU 0.50 A 1
    N N2 0.3896(9) 0.5909(8) 0.2252(6) 0.0442(16) Uani d PU 0.50 A 1
    H H2B 0.4515 0.5865 0.2258 0.053 Uiso calc PR 0.50 A 1
    C C20 0.3371(4) 0.6595(4) 0.2046(4) 0.0440(15) Uani d PGU 0.50 A 1
    C C21 0.3602(4) 0.7363(4) 0.1805(4) 0.058(2) Uani d PGU 0.50 A 1
    H H21A 0.4244 0.7528 0.1787 0.070 Uiso calc PR 0.50 A 1
    C C22 0.2874(5) 0.7883(4) 0.1589(4) 0.048(2) Uani d PGU 0.50 A 1
    H H22A 0.3029 0.8397 0.1427 0.058 Uiso calc PR 0.50 A 1
    C C23 0.1915(4) 0.7637(4) 0.1615(4) 0.049(2) Uani d PGU 0.50 A 1
    H H23A 0.1428 0.7985 0.1471 0.059 Uiso calc PR 0.50 A 1
    C C24 0.1684(4) 0.6869(4) 0.1857(4) 0.055(2) Uani d PGU 0.50 A 1
    H H24A 0.1042 0.6704 0.1874 0.066 Uiso calc PR 0.50 A 1
    C C25 0.2412(5) 0.6348(4) 0.2072(4) 0.0440(15) Uani d PGU 0.50 A 1
    O O1WA 0.0810(8) 0.4606(6) 0.2117(5) 0.098(2) Uani d PDU 0.50 B 1
    H H1W1 0.036(3) 0.468(5) 0.239(3) 0.148 Uiso d PD 0.50 C 1
    H H1W2 0.121(3) 0.495(4) 0.222(5) 0.148 Uiso d PD 0.50 D 1
    N N1B 0.2526(10) 0.5698(8) 0.2266(7) 0.0470(17) Uani d PU 0.50 A 2
    N N2B 0.4086(10) 0.5968(8) 0.2335(7) 0.0442(16) Uani d PU 0.50 A 2
    H H2BA 0.4690 0.5911 0.2426 0.053 Uiso calc PR 0.50 A 2
    C C20B 0.3630(5) 0.6620(4) 0.2080(4) 0.0440(15) Uani d PGU 0.50 A 2
    C C21B 0.3995(4) 0.7368(4) 0.1880(4) 0.058(2) Uani d PGU 0.50 A 2
    H H21B 0.4656 0.7467 0.1903 0.070 Uiso calc PR 0.50 A 2
    C C22B 0.3372(5) 0.7968(4) 0.1647(4) 0.048(2) Uani d PGU 0.50 A 2
    H H22B 0.3616 0.8469 0.1514 0.058 Uiso calc PR 0.50 A 2
    C C23B 0.2384(5) 0.7820(4) 0.1614(4) 0.049(2) Uani d PGU 0.50 A 2
    H H23B 0.1967 0.8222 0.1458 0.059 Uiso calc PR 0.50 A 2
    C C24B 0.2020(4) 0.7072(5) 0.1813(5) 0.055(2) Uani d PGU 0.50 A 2
    H H24B 0.1359 0.6973 0.1791 0.066 Uiso calc PR 0.50 A 2
    C C25B 0.2643(5) 0.6472(4) 0.2046(4) 0.0440(15) Uani d PGU 0.50 A 2
    O O1WB 0.0642(8) 0.5103(6) 0.2033(5) 0.098(2) Uani d PDU 0.50 E 2
    H H1W3 0.082(6) 0.464(2) 0.199(4) 0.148 Uiso d PD 0.50 F 2
    H H1W4 0.050(8) 0.525(5) 0.165(2) 0.148 Uiso d PD 0.50 G 2
loop_
    _atom_site_aniso_label
    _atom_site_aniso_U_11
    _atom_site_aniso_U_22
    _atom_site_aniso_U_33
    _atom_site_aniso_U_12
    _atom_site_aniso_U_13
    _atom_site_aniso_U_23
    Br1 0.0949(4) 0.0427(3) 0.0722(4) 0.0038(3) 0.0105(3) -0.0083(3)
    O1 0.104(3) 0.0461(19) 0.053(2) -0.0001(19) -0.008(2) 0.0056(16)
    O2 0.081(2) 0.0316(15) 0.0344(17) 0.0001(15) -0.0072(17) -0.0021(13)
    O3 0.102(3) 0.0329(15) 0.0340(17) -0.0041(17) -0.0102(18) 0.0018(13)
    C1 0.060(3) 0.036(2) 0.049(3) 0.000(2) 0.017(3) 0.001(2)
    C2 0.075(4) 0.049(3) 0.054(3) 0.006(3) 0.001(3) -0.002(2)
    C3 0.073(4) 0.043(2) 0.053(3) 0.006(3) 0.005(3) 0.010(2)
    C4 0.046(3) 0.039(2) 0.048(3) 0.001(2) 0.000(2) 0.004(2)
    C5 0.081(4) 0.045(3) 0.048(3) -0.001(3) 0.005(3) 0.006(2)
    C6 0.075(4) 0.036(2) 0.060(3) 0.005(3) 0.007(3) 0.012(2)
    C7 0.049(3) 0.044(3) 0.049(3) 0.003(2) 0.001(2) 0.005(2)
    C8 0.067(4) 0.040(2) 0.053(3) 0.000(2) -0.001(3) 0.006(2)
    C9 0.058(3) 0.040(2) 0.047(3) 0.005(2) 0.000(2) 0.003(2)
    C10 0.049(3) 0.035(2) 0.048(3) 0.004(2) -0.003(2) 0.002(2)
    C11 0.059(3) 0.039(2) 0.038(2) 0.003(2) -0.007(2) -0.001(2)
    C12 0.052(3) 0.032(2) 0.042(3) -0.001(2) 0.000(2) -0.003(2)
    C13 0.064(3) 0.036(2) 0.037(2) -0.004(2) -0.005(2) 0.006(2)
    C14 0.101(4) 0.040(2) 0.041(3) 0.003(3) 0.002(3) 0.002(2)
    C15 0.088(4) 0.030(2) 0.052(3) 0.004(2) 0.003(3) -0.003(2)
    C16 0.075(4) 0.048(3) 0.044(3) -0.001(3) -0.001(3) -0.002(2)
    C17 0.086(4) 0.050(3) 0.049(3) -0.004(3) -0.004(3) -0.008(2)
    C18 0.092(4) 0.041(2) 0.046(3) -0.002(3) -0.012(3) 0.005(2)
    C19 0.069(4) 0.042(3) 0.041(3) -0.002(3) -0.006(3) -0.005(2)
    N1 0.051(4) 0.049(3) 0.042(2) -0.004(3) -0.003(3) 0.000(2)
    N2 0.046(4) 0.038(2) 0.049(3) 0.001(2) -0.007(3) 0.000(2)
    C20 0.060(4) 0.040(2) 0.031(2) 0.005(3) 0.001(3) 0.000(2)
    C21 0.064(5) 0.055(3) 0.055(3) -0.002(4) 0.009(4) 0.000(3)
    C22 0.061(6) 0.040(3) 0.045(3) 0.008(4) 0.005(4) 0.001(3)
    C23 0.064(5) 0.048(4) 0.035(3) 0.003(4) 0.002(4) -0.001(3)
    C24 0.059(4) 0.070(4) 0.036(3) 0.003(4) -0.005(3) -0.014(3)
    C25 0.053(4) 0.053(3) 0.026(2) 0.013(3) -0.007(3) -0.008(2)
    O1WA 0.090(4) 0.111(5) 0.094(4) -0.011(4) 0.004(3) -0.003(4)
    N1B 0.051(4) 0.049(3) 0.042(2) -0.004(3) -0.003(3) 0.000(2)
    N2B 0.046(4) 0.038(2) 0.049(3) 0.001(2) -0.007(3) 0.000(2)
    C20B 0.060(4) 0.040(2) 0.031(2) 0.005(3) 0.001(3) 0.000(2)
    C21B 0.064(5) 0.055(3) 0.055(3) -0.002(4) 0.009(4) 0.000(3)
    C22B 0.061(6) 0.040(3) 0.045(3) 0.008(4) 0.005(4) 0.001(3)
    C23B 0.064(5) 0.048(4) 0.035(3) 0.003(4) 0.002(4) -0.001(3)
    C24B 0.059(4) 0.070(4) 0.036(3) 0.003(4) -0.005(3) -0.014(3)
    C25B 0.053(4) 0.053(3) 0.026(2) 0.013(3) -0.007(3) -0.008(2)
    O1WB 0.090(4) 0.111(5) 0.094(4) -0.011(4) 0.004(3) -0.003(4)
_geom_special_details
;
All e.s.d.'s (except the e.s.d. in the dihedral angle between two l.s. planes)
are estimated using the full covariance matrix. The cell e.s.d.'s are taken
into account individually in the estimation of e.s.d.'s in distances, angles
and torsion angles; correlations between e.s.d.'s in cell parameters are only
used when they are defined by crystal symmetry. An approximate (isotropic)
treatment of cell e.s.d.'s is used for estimating e.s.d.'s involving l.s.
planes.
;
loop_
    _geom_bond_atom_site_label_1
    _geom_bond_atom_site_label_2
    _geom_bond_site_symmetry_2
    _geom_bond_distance
    _geom_bond_publ_flag
    Br1 C1 . 1.888(4) ?
    O1 C7 . 1.225(5) ?
    O2 C12 . 1.356(5) ?
    O2 C16 . 1.433(5) ?
    O3 C13 . 1.375(5) ?
    O3 C18 . 1.424(5) ?
    C1 C2 . 1.372(6) ?
    C1 C6 . 1.372(6) ?
    C2 C3 . 1.383(6) ?
    C2 H2A . 0.9300 ?
    C3 C4 . 1.382(6) ?
    C3 H3A . 0.9300 ?
    C4 C5 . 1.375(6) ?
    C4 C7 . 1.504(6) ?
    C5 C6 . 1.373(6) ?
    C5 H5A . 0.9300 ?
    C6 H6A . 0.9300 ?
    C7 C8 . 1.452(6) ?
    C8 C9 . 1.318(6) ?
    C8 H8A . 0.9300 ?
    C9 C10 . 1.463(6) ?
    C9 H9A . 0.9300 ?
    C10 C15 . 1.385(7) ?
    C10 C11 . 1.391(6) ?
    C11 C12 . 1.370(6) ?
    C11 H11A . 0.9300 ?
    C12 C13 . 1.407(6) ?
    C13 C14 . 1.371(6) ?
    C14 C15 . 1.390(6) ?
    C14 H14A . 0.9300 ?
    C15 H15A . 0.9300 ?
    C16 C17 . 1.493(6) ?
    C16 H16A . 0.9700 ?
    C16 H16B . 0.9700 ?
    C17 H17A . 0.9600 ?
    C17 H17B . 0.9600 ?
    C17 H17C . 0.9600 ?
    C18 C19 . 1.490(6) ?
    C18 H18A . 0.9700 ?
    C18 H18B . 0.9700 ?
    C19 N2 . 1.212(13) ?
    C19 N1B . 1.249(14) ?
    C19 N1 . 1.422(14) ?
    C19 N2B . 1.431(14) ?
    N1 C25 . 1.365(13) ?
    N2 C20 . 1.404(14) ?
    N2 H2B . 0.8600 ?
    C20 C21 . 1.3900 ?
    C20 C25 . 1.3900 ?
    C21 C22 . 1.3900 ?
    C21 H21A . 0.9300 ?
    C22 C23 . 1.3900 ?
    C22 H22A . 0.9300 ?
    C23 C24 . 1.3900 ?
    C23 H23A . 0.9300 ?
    C24 C25 . 1.3900 ?
    C24 H24A . 0.9300 ?
    O1WA H1W1 . 0.82(2) ?
    O1WA H1W2 . 0.82(2) ?
    O1WA H1W3 . 0.25(9) ?
    O1WA H1W4 . 1.47(4) ?
    N1B C25B . 1.359(14) ?
    N2B C20B . 1.343(15) ?
    N2B H2BA . 0.8600 ?
    C20B C21B . 1.3900 ?
    C20B C25B . 1.3900 ?
    C21B C22B . 1.3900 ?
    C21B H21B . 0.9300 ?
    C22B C23B . 1.3900 ?
    C22B H22B . 0.9300 ?
    C23B C24B . 1.3900 ?
    C23B H23B . 0.9300 ?
    C24B C25B . 1.3900 ?
    C24B H24B . 0.9300 ?
    O1WB H1W1 . 1.05(7) ?
    O1WB H1W2 . 0.90(8) ?
    O1WB H1W3 . 0.82(2) ?
    O1WB H1W4 . 0.82(2) ?
loop_
    _geom_angle_atom_site_label_1
    _geom_angle_atom_site_label_2
    _geom_angle_atom_site_label_3
    _geom_angle_site_symmetry_1
    _geom_angle_site_symmetry_3
    _geom_angle
    _geom_angle_publ_flag
    C12 O2 C16 . . 117.4(3) ?
    C13 O3 C18 . . 115.4(3) ?
    C2 C1 C6 . . 120.3(4) ?
    C2 C1 Br1 . . 120.7(4) ?
    C6 C1 Br1 . . 119.0(3) ?
    C1 C2 C3 . . 119.4(5) ?
    C1 C2 H2A . . 120.3 ?
    C3 C2 H2A . . 120.3 ?
    C4 C3 C2 . . 120.9(4) ?
    C4 C3 H3A . . 119.5 ?
    C2 C3 H3A . . 119.5 ?
    C5 C4 C3 . . 118.4(4) ?
    C5 C4 C7 . . 117.8(4) ?
    C3 C4 C7 . . 123.8(4) ?
    C6 C5 C4 . . 121.0(4) ?
    C6 C5 H5A . . 119.5 ?
    C4 C5 H5A . . 119.5 ?
    C1 C6 C5 . . 119.9(4) ?
    C1 C6 H6A . . 120.0 ?
    C5 C6 H6A . . 120.0 ?
    O1 C7 C8 . . 120.7(4) ?
    O1 C7 C4 . . 119.0(4) ?
    C8 C7 C4 . . 120.3(4) ?
    C9 C8 C7 . . 122.3(5) ?
    C9 C8 H8A . . 118.8 ?
    C7 C8 H8A . . 118.8 ?
    C8 C9 C10 . . 128.8(4) ?
    C8 C9 H9A . . 115.6 ?
    C10 C9 H9A . . 115.6 ?
    C15 C10 C11 . . 118.3(4) ?
    C15 C10 C9 . . 121.6(4) ?
    C11 C10 C9 . . 120.0(4) ?
    C12 C11 C10 . . 122.6(4) ?
    C12 C11 H11A . . 118.7 ?
    C10 C11 H11A . . 118.7 ?
    O2 C12 C11 . . 126.0(4) ?
    O2 C12 C13 . . 115.4(4) ?
    C11 C12 C13 . . 118.6(4) ?
    C14 C13 O3 . . 124.9(4) ?
    C14 C13 C12 . . 119.3(4) ?
    O3 C13 C12 . . 115.8(4) ?
    C13 C14 C15 . . 121.5(4) ?
    C13 C14 H14A . . 119.2 ?
    C15 C14 H14A . . 119.2 ?
    C10 C15 C14 . . 119.6(4) ?
    C10 C15 H15A . . 120.2 ?
    C14 C15 H15A . . 120.2 ?
    O2 C16 C17 . . 107.8(4) ?
    O2 C16 H16A . . 110.2 ?
    C17 C16 H16A . . 110.2 ?
    O2 C16 H16B . . 110.2 ?
    C17 C16 H16B . . 110.2 ?
    H16A C16 H16B . . 108.5 ?
    C16 C17 H17A . . 109.5 ?
    C16 C17 H17B . . 109.5 ?
    H17A C17 H17B . . 109.5 ?
    C16 C17 H17C . . 109.5 ?
    H17A C17 H17C . . 109.5 ?
    H17B C17 H17C . . 109.5 ?
    O3 C18 C19 . . 109.2(4) ?
    O3 C18 H18A . . 109.8 ?
    C19 C18 H18A . . 109.8 ?
    O3 C18 H18B . . 109.8 ?
    C19 C18 H18B . . 109.8 ?
    H18A C18 H18B . . 108.3 ?
    N2 C19 N1B . . 103.2(9) ?
    N2 C19 N1 . . 116.4(8) ?
    N1B C19 N1 . . 13.2(10) ?
    N2 C19 N2B . . 10.3(11) ?
    N1B C19 N2B . . 110.8(9) ?
    N1 C19 N2B . . 123.7(8) ?
    N2 C19 C18 . . 126.3(8) ?
    N1B C19 C18 . . 129.9(7) ?
    N1 C19 C18 . . 117.0(6) ?
    N2B C19 C18 . . 119.3(7) ?
    C25 N1 C19 . . 99.7(8) ?
    C19 N2 C20 . . 107.9(10) ?
    C19 N2 H2B . . 126.1 ?
    C20 N2 H2B . . 126.1 ?
    C21 C20 C25 . . 120.0 ?
    C21 C20 N2 . . 135.5(7) ?
    C25 C20 N2 . . 104.3(6) ?
    C22 C21 C20 . . 120.0 ?
    C22 C21 H21A . . 120.0 ?
    C20 C21 H21A . . 120.0 ?
    C23 C22 C21 . . 120.0 ?
    C23 C22 H22A . . 120.0 ?
    C21 C22 H22A . . 120.0 ?
    C22 C23 C24 . . 120.0 ?
    C22 C23 H23A . . 120.0 ?
    C24 C23 H23A . . 120.0 ?
    C25 C24 C23 . . 120.0 ?
    C25 C24 H24A . . 120.0 ?
    C23 C24 H24A . . 120.0 ?
    N1 C25 C24 . . 128.5(7) ?
    N1 C25 C20 . . 111.5(7) ?
    C24 C25 C20 . . 120.0 ?
    H1W1 O1WA H1W2 . . 105(3) ?
    H1W1 O1WA H1W3 . . 131(10) ?
    H1W2 O1WA H1W3 . . 92(10) ?
    H1W1 O1WA H1W4 . . 94(7) ?
    H1W2 O1WA H1W4 . . 81(9) ?
    H1W3 O1WA H1W4 . . 43(8) ?
    C19 N1B C25B . . 110.6(10) ?
    C20B N2B C19 . . 103.3(10) ?
    C20B N2B H2BA . . 128.4 ?
    C19 N2B H2BA . . 128.4 ?
    N2B C20B C21B . . 130.2(7) ?
    N2B C20B C25B . . 109.7(7) ?
    C21B C20B C25B . . 120.0 ?
    C22B C21B C20B . . 120.0 ?
    C22B C21B H21B . . 120.0 ?
    C20B C21B H21B . . 120.0 ?
    C21B C22B C23B . . 120.0 ?
    C21B C22B H22B . . 120.0 ?
    C23B C22B H22B . . 120.0 ?
    C24B C23B C22B . . 120.0 ?
    C24B C23B H23B . . 120.0 ?
    C22B C23B H23B . . 120.0 ?
    C23B C24B C25B . . 120.0 ?
    C23B C24B H24B . . 120.0 ?
    C25B C24B H24B . . 120.0 ?
    N1B C25B C24B . . 134.5(8) ?
    N1B C25B C20B . . 105.5(8) ?
    C24B C25B C20B . . 120.0 ?
    H1W1 O1WB H1W2 . . 83(6) ?
    H1W1 O1WB H1W3 . . 64(7) ?
    H1W2 O1WB H1W3 . . 60(7) ?
    H1W1 O1WB H1W4 . . 136(9) ?
    H1W2 O1WB H1W4 . . 131(10) ?
    H1W3 O1WB H1W4 . . 106(3) ?
loop_
    _geom_torsion_atom_site_label_1
    _geom_torsion_atom_site_label_2
    _geom_torsion_atom_site_label_3
    _geom_torsion_atom_site_label_4
    _geom_torsion_site_symmetry_1
    _geom_torsion_site_symmetry_2
    _geom_torsion_site_symmetry_3
    _geom_torsion_site_symmetry_4
    _geom_torsion
    _geom_torsion_publ_flag
    C6 C1 C2 C3 . . . . 2.1(7) ?
    Br1 C1 C2 C3 . . . . -178.3(4) ?
    C1 C2 C3 C4 . . . . 0.6(8) ?
    C2 C3 C4 C5 . . . . -2.2(7) ?
    C2 C3 C4 C7 . . . . 177.0(4) ?
    C3 C4 C5 C6 . . . . 1.1(7) ?
    C7 C4 C5 C6 . . . . -178.1(4) ?
    C2 C1 C6 C5 . . . . -3.2(8) ?
    Br1 C1 C6 C5 . . . . 177.2(4) ?
    C4 C5 C6 C1 . . . . 1.6(8) ?
    C5 C4 C7 O1 . . . . 6.2(7) ?
    C3 C4 C7 O1 . . . . -172.9(5) ?
    C5 C4 C7 C8 . . . . -175.7(4) ?
    C3 C4 C7 C8 . . . . 5.1(7) ?
    O1 C7 C8 C9 . . . . 3.9(7) ?
    C4 C7 C8 C9 . . . . -174.1(4) ?
    C7 C8 C9 C10 . . . . -179.5(4) ?
    C8 C9 C10 C15 . . . . -12.1(8) ?
    C8 C9 C10 C11 . . . . 165.7(5) ?
    C15 C10 C11 C12 . . . . 2.4(7) ?
    C9 C10 C11 C12 . . . . -175.4(4) ?
    C16 O2 C12 C11 . . . . 2.4(6) ?
    C16 O2 C12 C13 . . . . -178.1(4) ?
    C10 C11 C12 O2 . . . . 177.9(4) ?
    C10 C11 C12 C13 . . . . -1.5(7) ?
    C18 O3 C13 C14 . . . . 8.9(7) ?
    C18 O3 C13 C12 . . . . -169.6(4) ?
    O2 C12 C13 C14 . . . . 179.4(4) ?
    C11 C12 C13 C14 . . . . -1.1(7) ?
    O2 C12 C13 O3 . . . . -1.9(6) ?
    C11 C12 C13 O3 . . . . 177.6(4) ?
    O3 C13 C14 C15 . . . . -175.8(5) ?
    C12 C13 C14 C15 . . . . 2.7(8) ?
    C11 C10 C15 C14 . . . . -0.8(7) ?
    C9 C10 C15 C14 . . . . 177.0(5) ?
    C13 C14 C15 C10 . . . . -1.8(8) ?
    C12 O2 C16 C17 . . . . -178.2(4) ?
    C13 O3 C18 C19 . . . . 172.1(4) ?
    O3 C18 C19 N2 . . . . 86.4(9) ?
    O3 C18 C19 N1B . . . . -103.7(10) ?
    O3 C18 C19 N1 . . . . -100.3(7) ?
    O3 C18 C19 N2B . . . . 77.4(8) ?
    N2 C19 N1 C25 . . . . -2.4(12) ?
    N1B C19 N1 C25 . . . . -8(4) ?
    N2B C19 N1 C25 . . . . 6.0(13) ?
    C18 C19 N1 C25 . . . . -176.4(6) ?
    N1B C19 N2 C20 . . . . 6.0(12) ?
    N1 C19 N2 C20 . . . . 4.7(13) ?
    N2B C19 N2 C20 . . . . -132(7) ?
    C18 C19 N2 C20 . . . . 178.0(6) ?
    C19 N2 C20 C21 . . . . -179.9(6) ?
    C19 N2 C20 C25 . . . . -4.9(10) ?
    C25 C20 C21 C22 . . . . 0.0 ?
    N2 C20 C21 C22 . . . . 174.4(10) ?
    C20 C21 C22 C23 . . . . 0.0 ?
    C21 C22 C23 C24 . . . . 0.0 ?
    C22 C23 C24 C25 . . . . 0.0 ?
    C19 N1 C25 C24 . . . . 178.4(5) ?
    C19 N1 C25 C20 . . . . -1.0(9) ?
    C23 C24 C25 N1 . . . . -179.4(10) ?
    C23 C24 C25 C20 . . . . 0.0 ?
    C21 C20 C25 N1 . . . . 179.5(8) ?
    N2 C20 C25 N1 . . . . 3.5(9) ?
    C21 C20 C25 C24 . . . . 0.0 ?
    N2 C20 C25 C24 . . . . -176.0(7) ?
    N2 C19 N1B C25B . . . . -5.4(13) ?
    N1 C19 N1B C25B . . . . 170(6) ?
    N2B C19 N1B C25B . . . . 2.0(13) ?
    C18 C19 N1B C25B . . . . -177.0(6) ?
    N2 C19 N2B C20B . . . . 41(6) ?
    N1B C19 N2B C20B . . . . -3.3(12) ?
    N1 C19 N2B C20B . . . . -6.6(13) ?
    C18 C19 N2B C20B . . . . 175.8(6) ?
    C19 N2B C20B C21B . . . . -178.7(5) ?
    C19 N2B C20B C25B . . . . 3.2(10) ?
    N2B C20B C21B C22B . . . . -177.9(10) ?
    C25B C20B C21B C22B . . . . 0.0 ?
    C20B C21B C22B C23B . . . . 0.0 ?
    C21B C22B C23B C24B . . . . 0.0 ?
    C22B C23B C24B C25B . . . . 0.0 ?
    C19 N1B C25B C24B . . . . 179.4(6) ?
    C19 N1B C25B C20B . . . . 0.1(12) ?
    C23B C24B C25B N1B . . . . -179.2(11) ?
    C23B C24B C25B C20B . . . . 0.0 ?
    N2B C20B C25B N1B . . . . -2.3(10) ?
    C21B C20B C25B N1B . . . . 179.4(8) ?
    N2B C20B C25B C24B . . . . 178.3(8) ?
    C21B C20B C25B C24B . . . . 0.0 ?
loop_
    _geom_hbond_atom_site_label_D
    _geom_hbond_atom_site_label_H
    _geom_hbond_atom_site_label_A
    _geom_hbond_site_symmetry_A
    _geom_hbond_distance_DH
    _geom_hbond_distance_HA
    _geom_hbond_distance_DA
    _geom_hbond_angle_DHA
    N2 H2B N2B 3_655 0.86 2.10 2.908(9) 157
    N2B H2BA N2 3_655 0.86 2.06 2.908(9) 172
    O1WA H1W1 O1WA 3 0.82(2) 1.89(3) 2.69(2) 164(7)
    O1WA H1W2 N1 . 0.82(2) 1.87(2) 2.674(16) 166(6)
    O1WA H1W2 N1B . 0.82(2) 2.20(3) 2.997(17) 164(6)
    O1WB H1W4 O1 2_554 0.82(2) 2.33(7) 2.912(11) 129(8)
