# Supplementary material for: (2E)-3-{4-[(1H-1,3-Benzimidazol-2-yl)meth­oxy]-3-eth­oxy­phen­yl}-1-(4-bromo­phen­yl)prop-2-en-1-one monohydrate
Source: Acta Crystallogr Sect E Struct Rep Online. 2011 Mar 12;67(Pt 4):o834–5. doi: 10.1107/S1600536811008154 (PMC3099940; doi:10.1107/S1600536811008154)
Supplement: Supplementary file 2 [file e-67-0o834-Isup2.hkl]

# 
# h,k,l, Fc-squared, Fo-squared, sigma(Fo-squared) and status flag 
# 
data_I
_shelx_title ' hsy831mo' 
_shelx_refln_list_code          4 
_shelx_F_calc_maximum      951.68 
_exptl_crystal_F_000      2032.00 
_reflns_d_resolution_high  0.8301 
 
loop_ 
 _symmetry_equiv_pos_as_xyz 
 'x, y, z' 
 '-x+1/2, -y+1/2, z+1/2' 
 '-x, y, -z+1/2' 
 'x+1/2, -y+1/2, -z' 
 '-x, -y, -z' 
 'x-1/2, y-1/2, -z-1/2' 
 'x, -y, z-1/2' 
 '-x-1/2, y-1/2, z' 
 
_cell_length_a    13.8406 
_cell_length_b    16.5192 
_cell_length_c    19.4719 
_cell_angle_alpha  90.000 
_cell_angle_beta   90.000 
_cell_angle_gamma  90.000 
 
_shelx_F_squared_multiplier     1.000 
 
loop_ 
 _refln_index_h 
 _refln_index_k 
 _refln_index_l 
 _refln_F_squared_calc 
 _refln_F_squared_meas 
 _refln_F_squared_sigma 
 _refln_observed_status 
   4   0   0   905694.19   661946.25   3170.72 o 
   6   0   0     2643.85     2859.61    105.91 o 
   8   0   0   116146.23   109898.23   1380.16 o 
  10   0   0      249.42      211.82    145.63 o 
  12   0   0     6504.29     6236.15    125.77 o 
  14   0   0       59.20      -15.36    171.30 o 
  16   0   0      505.12      781.63    203.27 o 
   5   1   0     1027.12      943.83     55.59 o 
   7   1   0     9933.29     9685.51     71.66 o 
   9   1   0        6.92       12.61     50.76 o 
  11   1   0      258.34      358.82     56.62 o 
  13   1   0        1.75        9.82    115.63 o 
  15   1   0        2.44        7.70    128.43 o 
   4   2   0      225.88      327.27     49.05 o 
   6   2   0     2374.97     2180.92    109.95 o 
   8   2   0       36.40       24.59     24.87 o 
  10   2   0        4.33       -8.49     31.47 o 
  12   2   0        2.49      -23.71    113.72 o 
  14   2   0       61.41       57.39    129.97 o 
  16   2   0      112.97      100.72    131.24 o 
   3   3   0     1948.17     1832.20     59.58 o 
   5   3   0    11979.88    11346.31    254.19 o 
   7   3   0     1529.09     1564.78     67.75 o 
   9   3   0     1016.13      951.31     74.39 o 
  11   3   0     1072.87     1052.47    104.46 o 
  13   3   0        3.12      -36.39    111.58 o 
  15   3   0       54.01      160.08    133.81 o 
   2   4   0     1300.78     1277.16     51.58 o 
   4   4   0      508.67      420.25     27.42 o 
   6   4   0      904.65      830.28     40.44 o 
   8   4   0     3053.91     2987.73     76.28 o 
  10   4   0      908.94     1059.18     71.60 o 
  12   4   0      103.23       74.87    101.80 o 
  14   4   0       24.42       98.66    125.85 o 
  16   4   0       21.34      114.00    227.43 o 
   1   5   0     1170.00     1076.69     47.83 o 
   3   5   0     1790.79     1700.02     43.34 o 
   5   5   0       19.02       39.27     28.83 o 
   7   5   0     4837.95     4785.87     99.29 o 
   9   5   0        1.73       22.23     59.70 o 
  11   5   0     1078.28     1097.04     81.21 o 
  13   5   0       35.74      108.64    158.94 o 
  15   5   0       71.93      196.32    191.74 o 
   0   6   0    19293.12    19163.84    185.78 o 
   2   6   0       91.66      103.92     20.42 o 
   4   6   0    18392.60    18237.25     90.90 o 
   6   6   0     3888.24     3951.82     59.58 o 
   8   6   0     2150.04     1926.26     79.43 o 
  10   6   0     1675.68     1458.92     88.81 o 
  12   6   0      151.24      171.55    166.76 o 
  14   6   0      263.24      401.65    217.31 o 
   1   7   0      773.10      826.93     31.19 o 
   3   7   0    10314.86    10340.93    245.27 o 
   5   7   0      207.41      264.78     86.05 o 
   7   7   0     5199.50     5421.34    145.63 o 
   9   7   0        0.47       11.09     56.72 o 
  11   7   0     1537.13     1477.14     92.97 o 
  13   7   0       53.33        6.62    291.26 o 
  15   7   0      150.50      132.39    324.35 o 
   0   8   0    22491.89    26094.79    486.99 o 
   2   8   0     2024.48     1876.03     77.39 o 
   4   8   0     7042.82     7102.68    125.77 o 
   6   8   0     1296.32     1165.03    112.53 o 
   8   8   0     1715.56     1595.29    211.82 o 
  10   8   0      566.28      337.59    231.68 o 
  12   8   0      111.57     -119.15    251.54 o 
  14   8   0       78.22     -191.96    337.59 o 
   1   9   0    28822.89    29642.88    387.16 o 
   3   9   0    35787.54    37044.95    582.51 o 
   5   9   0     4556.74     4112.68    105.20 o 
   7   9   0    13687.55    12993.04    160.26 o 
   9   9   0       74.37      -13.24    231.68 o 
  11   9   0     2622.50     2541.87    284.64 o 
  13   9   0        9.41      -59.58    278.02 o 
   0  10   0    29215.84    31080.66    330.23 o 
   2  10   0     1274.01     1404.80     51.16 o 
   4  10   0    11924.47    10493.84    225.76 o 
   6  10   0     1030.87      970.18     88.85 o 
   8  10   0     3842.62     3998.16    258.16 o 
  10  10   0     1209.52     1330.51    264.78 o 
  12  10   0       70.50       39.72    297.88 o 
  14  10   0       70.51      -13.24    304.50 o 
   1  11   0       53.86       92.69     52.94 o 
   3  11   0      665.63      544.93     40.61 o 
   5  11   0      138.18      196.47     84.95 o 
   7  11   0      414.64      418.03    154.25 o 
   9  11   0      114.05       46.34    271.40 o 
  11  11   0       39.41      -46.34    264.78 o 
  13  11   0       12.51        6.62    317.73 o 
   0  12   0     3070.38     3084.14    105.24 o 
   2  12   0      117.06       69.01     63.42 o 
   4  12   0     3800.78     3289.11    147.39 o 
   6  12   0      164.03      195.61     90.37 o 
   8  12   0      795.54      902.08    166.11 o 
  10  12   0      148.89      311.11    311.11 o 
  12  12   0       79.10       46.34    291.26 o 
   1  13   0     3366.50     3372.62     70.90 o 
   3  13   0      650.58      713.15     91.51 o 
   5  13   0     5574.25     5047.74    180.93 o 
   7  13   0      112.78      143.81    169.65 o 
   9  13   0     2248.12     2198.51    197.90 o 
  11  13   0       28.63      287.06    304.50 o 
   0  14   0     2290.56     2462.84    168.60 o 
   2  14   0      469.47      537.65     73.36 o 
   4  14   0     4352.68     4066.79    205.20 o 
   6  14   0       37.33      -10.73    172.43 o 
   8  14   0      106.27      112.09    210.47 o 
  10  14   0      123.62       83.17    219.39 o 
   1  15   0     3136.38     3056.17     94.92 o 
   3  15   0     6893.76     6986.25    155.50 o 
   5  15   0       33.91        1.53    179.68 o 
   7  15   0     2876.70     2619.95    193.87 o 
   9  15   0       24.26      -32.82    219.39 o 
   0  16   0     5033.09     4679.69    127.22 o 
   2  16   0      159.83      172.75     69.83 o 
   4  16   0     2910.47     2574.97    238.30 o 
   6  16   0      648.45      517.04    191.22 o 
   8  16   0      461.16      250.69    214.61 o 
   1  17   0      326.15      428.00     78.58 o 
   3  17   0      400.06      477.41    109.55 o 
   5  17   0      117.29      132.39    244.92 o 
   7  17   0      168.00       26.11    209.86 o 
   0  18   0     2506.24     2680.50    128.09 o 
   2  18   0      100.65       63.13     99.96 o 
   4  18   0     1516.54     1479.95    192.04 o 
   6  18   0      250.40      324.35    258.16 o 
   1  19   0     1427.71     1558.99    127.90 o 
   3  19   0     1443.35     1727.47    148.76 o 
   4   1   1    21676.93    20089.44    150.45 o 
   5   1   1      615.60      640.46     26.23 o 
   6   1   1     2178.55     2127.32     42.71 o 
   7   1   1     8924.77     7928.53    101.04 o 
   8   1   1    12126.30    11343.16    112.49 o 
   9   1   1      315.77      254.35     47.81 o 
  10   1   1      953.74      947.37     38.55 o 
  11   1   1     1662.33     1535.80     40.42 o 
  12   1   1     3277.42     2920.40     52.54 o 
  13   1   1      230.30      123.98     84.72 o 
  14   1   1      239.51      224.73     91.75 o 
  15   1   1      149.15      152.06     92.27 o 
  16   1   1      567.10      553.07    100.54 o 
   3   2   1      976.14     1036.07     59.58 o 
   4   2   1      146.36      217.53     14.20 o 
   5   2   1      109.35      102.37     25.41 o 
   6   2   1       96.03      102.91     19.94 o 
   7   2   1      703.00      639.85     25.50 o 
   8   2   1      903.55      799.35     41.20 o 
   9   2   1       55.20       38.40     31.38 o 
  10   2   1     1143.53     1122.83     42.61 o 
  11   2   1      209.98      140.73     38.97 o 
  12   2   1      126.75       56.35     62.95 o 
  13   2   1       19.87       66.86     86.30 o 
  14   2   1        2.36       39.50     92.16 o 
  15   2   1      106.73      134.16     94.48 o 
  16   2   1        2.59      -81.24    104.60 o 
   3   3   1      197.46      288.91     39.12 o 
   4   3   1      132.50      162.49     15.11 o 
   5   3   1      118.49      156.94     21.77 o 
   6   3   1      860.10      862.15     32.24 o 
   7   3   1     1083.41     1046.88     41.94 o 
   8   3   1        1.43       -4.49     47.10 o 
   9   3   1        3.70        6.60     47.87 o 
  10   3   1      180.65      195.19     61.54 o 
  11   3   1      775.71      666.41     71.61 o 
  12   3   1        6.23       27.84     73.68 o 
  13   3   1       22.07       35.60     82.94 o 
  14   3   1       56.76       56.57     88.81 o 
  15   3   1       40.36      128.28    111.38 o 
  16   3   1        2.52       72.42    113.66 o 
   1   4   1    12566.45    13025.67    460.05 o 
   2   4   1      417.52      380.39     20.12 o 
   3   4   1     3832.33     4019.89     49.17 o 
   4   4   1    29445.94    29550.79    220.28 o 
   5   4   1     5641.05     5582.60     44.47 o 
   6   4   1     2871.86     2649.23     35.70 o 
   7   4   1     1077.19     1090.14     45.86 o 
   8   4   1     2356.29     2288.65     61.90 o 
   9   4   1     2150.80     2247.15     57.56 o 
  10   4   1      381.56      419.67     49.38 o 
  11   4   1       62.83      106.50     68.48 o 
  12   4   1      516.11      471.08     90.96 o 
  13   4   1      228.23      341.16    101.76 o 
  14   4   1      268.18      308.57    105.31 o 
  15   4   1        3.91       68.35    111.08 o 
  16   4   1       12.56       32.07    119.91 o 
   1   5   1     8674.42     9473.00     56.98 o 
   2   5   1    45712.76    45934.73    228.59 o 
   3   5   1    18402.05    18722.27    140.00 o 
   4   5   1       24.86       10.72     24.06 o 
   5   5   1      580.23      468.41     16.69 o 
   6   5   1    15503.74    14481.33    309.41 o 
   7   5   1     5754.43     5345.45     92.78 o 
   8   5   1      397.21      398.26     45.01 o 
   9   5   1      182.71      261.01     46.53 o 
  10   5   1     1668.17     1644.72     56.51 o 
  11   5   1     1906.11     1812.07     63.40 o 
  12   5   1      111.00      167.47     83.94 o 
  13   5   1       34.32       67.10     92.90 o 
  14   5   1       68.22      175.61    108.91 o 
  15   5   1      108.43      213.07    137.63 o 
  16   5   1       10.71      161.46    168.03 o 
   0   6   1    12538.50    12974.91    247.49 o 
   1   6   1      389.52      396.31     18.17 o 
   2   6   1       45.64       38.69     17.76 o 
   3   6   1      916.94      859.18     30.42 o 
   4   6   1     3646.22     3782.46     53.53 o 
   5   6   1     1675.97     1612.77     84.77 o 
   6   6   1       51.88       91.95     22.95 o 
   7   6   1        0.34      -13.24     66.19 o 
   8   6   1      886.08      767.86     86.05 o 
   9   6   1      399.37      489.22     70.29 o 
  10   6   1      114.59       76.21     53.84 o 
  11   6   1        0.85       50.61     77.84 o 
  12   6   1       10.35       48.65    124.66 o 
  13   6   1       95.17      186.39    136.53 o 
  14   6   1       70.29      204.11    145.92 o 
  15   6   1        6.09      167.88    133.76 o 
   1   7   1     1370.40     1441.86     21.75 o 
   2   7   1      934.26      924.12     20.35 o 
   3   7   1     4333.01     4453.45     48.79 o 
   4   7   1      778.27      764.83     38.45 o 
   5   7   1       15.28       59.58     60.31 o 
   6   7   1      824.35      700.99     64.13 o 
   7   7   1     1374.81     1126.19     62.88 o 
   8   7   1      960.22      834.05     66.19 o 
   9   7   1        7.80       16.28     65.67 o 
  10   7   1      209.07      178.40     79.47 o 
  11   7   1      192.43      200.14     85.34 o 
  12   7   1      215.91      127.19    124.61 o 
  13   7   1        0.02       62.30    153.22 o 
  14   7   1       16.31       81.09    159.35 o 
  15   7   1       18.55       32.58    207.31 o 
   0   8   1     4281.41     4683.48     86.37 o 
   1   8   1     9495.94     9496.26     62.07 o 
   2   8   1     4249.34     4436.08     65.58 o 
   3   8   1     8458.58     8412.41    186.90 o 
   4   8   1      254.60      239.83     60.31 o 
   5   8   1     8623.53     8043.00     97.96 o 
   6   8   1     3006.89     3176.39     85.74 o 
   7   8   1      925.06      836.23     72.81 o 
   8   8   1      410.82      449.25     25.02 o 
   9   8   1     2046.14     2093.65    133.07 o 
  10   8   1     1567.18     1303.49    104.41 o 
  11   8   1       40.56       52.33    196.42 o 
  12   8   1       17.33      -65.86    184.49 o 
  13   8   1      371.96      432.47    201.64 o 
  14   8   1       88.33       79.43    203.25 o 
  15   8   1        3.30      -27.52    222.29 o 
   1   9   1        9.86       17.51     25.94 o 
   2   9   1     1874.20     2130.37     33.50 o 
   3   9   1       70.17       60.37     29.20 o 
   4   9   1      472.91      501.28     51.14 o 
   5   9   1      230.99      176.58     55.42 o 
   6   9   1      712.16      746.55     66.01 o 
   7   9   1        1.09       73.94     87.10 o 
   8   9   1      408.70      296.96     59.51 o 
   9   9   1      143.71      155.56    177.87 o 
  10   9   1      120.98      151.45    173.24 o 
  11   9   1        3.23     -120.49    184.84 o 
  12   9   1      104.63       17.77    215.16 o 
  13   9   1       38.11      -58.21    226.69 o 
  14   9   1       13.69       -3.79    224.53 o 
   0  10   1     9757.81    10359.34    214.46 o 
   1  10   1     2830.46     3073.22     48.30 o 
   2  10   1      582.52      535.12     31.81 o 
   3  10   1     1436.79     1608.98     46.74 o 
   4  10   1     3207.12     3185.99     80.06 o 
   5  10   1     4165.57     3963.47     68.22 o 
   6  10   1      187.50      131.67     61.03 o 
   7  10   1       69.01      162.36     88.36 o 
   8  10   1     1445.07     1162.04     57.80 o 
   9  10   1     1607.16     1376.17    143.70 o 
  10  10   1      240.41      100.34    177.13 o 
  11  10   1        1.62     -144.03    212.93 o 
  12  10   1      116.31       83.55    208.15 o 
  13  10   1      282.42      154.01    209.23 o 
  14  10   1       23.37       33.77    255.06 o 
   1  11   1     4388.07     4205.18     53.48 o 
   2  11   1    14820.21    14526.44     70.14 o 
   3  11   1     5428.84     5012.46     87.37 o 
   4  11   1      306.53      248.35     93.77 o 
   5  11   1     1217.16     1152.66     62.99 o 
   6  11   1     6399.31     6290.05    100.46 o 
   7  11   1     3292.79     3290.61    111.80 o 
   8  11   1      263.98      310.01     65.42 o 
   9  11   1      117.70       78.67    179.68 o 
  10  11   1     1373.79     1470.00    219.84 o 
  11  11   1      931.24      802.59    207.93 o 
  12  11   1       54.74       -7.63    213.94 o 
  13  11   1        2.45       79.43    248.08 o 
   0  12   1     1930.01     1886.15     56.98 o 
   1  12   1       13.70       15.42     42.51 o 
   2  12   1      116.93       74.80     42.92 o 
   3  12   1       42.74      -13.49     46.14 o 
   4  12   1      257.01      134.52    102.29 o 
   5  12   1       25.12       25.93    104.57 o 
   6  12   1      218.73      246.44     80.62 o 
   7  12   1        7.09      117.92     84.62 o 
   8  12   1      587.14      590.63    128.65 o 
   9  12   1      190.70      321.05    156.55 o 
  10  12   1       15.05     -142.32    219.99 o 
  11  12   1       13.24     -131.24    211.52 o 
  12  12   1        1.51      -28.96    243.26 o 
  13  12   1       98.69      106.49    215.16 o 
   1  13   1     2900.42     3267.35     49.78 o 
   2  13   1      354.95      328.65     47.97 o 
   3  13   1     2847.00     2601.45     56.97 o 
   4  13   1      324.85      262.24    108.47 o 
   5  13   1     1146.23     1146.61    116.79 o 
   6  13   1      139.76       64.88    119.72 o 
   7  13   1     1117.67     1000.86    126.94 o 
   8  13   1      326.32      407.16    129.16 o 
   9  13   1      261.46      343.25    145.57 o 
  10  13   1       27.80      160.93    148.44 o 
  11  13   1      323.77      369.77    180.71 o 
  12  13   1       69.83     -106.16    250.38 o 
   0  14   1     9100.02     9134.26    151.38 o 
   1  14   1     9349.89     9600.16    116.19 o 
   2  14   1      103.58      110.50     60.88 o 
   3  14   1     8077.61     8426.65    114.52 o 
   4  14   1     7520.15     6959.65    133.42 o 
   5  14   1     3504.15     3498.67    130.40 o 
   6  14   1       24.84       19.51    129.18 o 
   7  14   1     3588.57     3518.85    147.53 o 
   8  14   1     1210.88     1214.96    139.50 o 
   9  14   1      479.66      611.94    152.08 o 
  10  14   1        3.06       73.34    151.77 o 
  11  14   1      802.29      735.98    152.42 o 
   1  15   1     1687.89     1826.89     52.82 o 
   2  15   1     1940.45     1781.34     59.96 o 
   3  15   1     1728.40     1676.24     60.32 o 
   4  15   1        6.46       13.83    116.16 o 
   5  15   1      547.17      449.75    119.31 o 
   6  15   1     1005.32      981.02    136.97 o 
   7  15   1      392.15      401.91    142.42 o 
   8  15   1       40.63       85.31    138.10 o 
   9  15   1      202.52      113.79    155.35 o 
  10  15   1      194.69      274.55    155.50 o 
   0  16   1      506.35      610.29     77.02 o 
   1  16   1      199.70      223.46     52.24 o 
   2  16   1        6.03       44.14     56.07 o 
   3  16   1       40.30      100.78    114.14 o 
   4  16   1      608.58      682.04    156.75 o 
   5  16   1      110.64       14.96    130.05 o 
   6  16   1       39.79        7.10    136.71 o 
   7  16   1        1.95      -95.00    148.83 o 
   8  16   1       19.67       58.25    146.11 o 
   9  16   1       38.57       80.26    159.92 o 
   1  17   1      919.96      920.58     62.67 o 
   2  17   1     1654.85     1686.96     71.20 o 
   3  17   1     1087.51     1184.62     96.07 o 
   4  17   1       59.22       28.59    161.43 o 
   5  17   1      117.54       87.82    175.48 o 
   6  17   1      727.60      648.04    139.96 o 
   7  17   1      268.31      290.66    145.20 o 
   8  17   1      101.34      -51.26    160.06 o 
   0  18   1        9.12       51.02     82.22 o 
   1  18   1       16.60       27.66     70.32 o 
   2  18   1        0.24      -24.29     71.21 o 
   3  18   1        9.12       89.18     86.71 o 
   4  18   1       35.89        4.03    132.57 o 
   5  18   1       33.03       85.61    175.48 o 
   6  18   1       34.70       25.08    158.41 o 
   7  18   1       12.50      -94.60    148.28 o 
   1  19   1      159.34      196.08     80.75 o 
   2  19   1      769.94      774.50     82.83 o 
   3  19   1      257.00      378.93    103.61 o 
   4  19   1       41.13      132.97    108.09 o 
   4   0   2   107870.90   109315.31    745.43 o 
   5   0   2    78815.14    78757.26    690.92 o 
   6   0   2        4.15       69.69     39.22 o 
   7   0   2    19003.80    17839.20    205.84 o 
   8   0   2    17033.22    17064.45    362.11 o 
   9   0   2    13291.88    13498.86    105.89 o 
  10   0   2     1211.81     1075.57     68.63 o 
  11   0   2     2197.85     1945.32     94.82 o 
  12   0   2     4580.98     4253.66    133.55 o 
  13   0   2     1529.15     1572.88    122.07 o 
  14   0   2       16.84      -66.13    118.52 o 
  15   0   2       64.53       24.17    136.75 o 
  16   0   2      244.85      181.10    141.68 o 
   3   1   2    14582.90    14536.34     86.05 o 
   4   1   2      117.00      138.81     19.14 o 
   5   1   2     2509.68     2798.49     65.13 o 
   6   1   2     3520.06     3406.24     35.78 o 
   7   1   2     2838.14     2720.41     62.94 o 
   8   1   2       18.17       54.59     36.12 o 
   9   1   2      253.82      265.47     43.27 o 
  10   1   2      353.40      416.30     46.48 o 
  11   1   2        5.42       23.31     48.34 o 
  12   1   2       47.40       36.86     40.56 o 
  13   1   2       62.85      -15.88     85.19 o 
  14   1   2       10.67       53.39     87.01 o 
  15   1   2        2.63       13.14     95.19 o 
  16   1   2        2.06       49.59    111.74 o 
   3   2   2    37893.16    37536.14    536.05 o 
   4   2   2     1399.82     1585.19     24.40 o 
   5   2   2     2552.55     2642.08     53.78 o 
   6   2   2       88.14       99.61     24.84 o 
   7   2   2     4666.10     4334.47     76.97 o 
   8   2   2      562.30      550.74     36.03 o 
   9   2   2      676.25      741.28     38.99 o 
  10   2   2      344.90      402.49     43.91 o 
  11   2   2       66.99       52.50     41.84 o 
  12   2   2      484.27      555.22     79.60 o 
  13   2   2       33.06       46.30     86.01 o 
  14   2   2        3.71      -23.48    100.80 o 
  15   2   2        0.69      -27.30    108.04 o 
  16   2   2       55.11       82.01    110.77 o 
   2   3   2    29831.58    28622.56    112.53 o 
   3   3   2     1168.66     1159.65     18.80 o 
   4   3   2     5869.40     5942.41     70.83 o 
   5   3   2      776.05      760.19     26.98 o 
   6   3   2    10294.20     9720.96     89.00 o 
   7   3   2      631.45      554.57     47.04 o 
   8   3   2     2151.16     2026.01     62.35 o 
   9   3   2        4.22       20.54     55.25 o 
  10   3   2     1717.39     1854.60     81.89 o 
  11   3   2        9.92       -8.33     77.77 o 
  12   3   2      272.06      333.54     90.80 o 
  13   3   2       55.98       40.95     99.18 o 
  14   3   2      159.56      231.76    108.11 o 
  15   3   2        0.25       -6.73    103.95 o 
  16   3   2       31.17       42.15    110.74 o 
   0   4   2      215.86      421.89     31.77 o 
   1   4   2    24798.46    25281.65    222.66 o 
   2   4   2       88.54      160.25     16.67 o 
   3   4   2     9827.21     9457.28    102.41 o 
   4   4   2       28.99       33.27     15.89 o 
   5   4   2     8251.21     7602.11     45.88 o 
   6   4   2      851.50      916.93     30.09 o 
   7   4   2      650.74      697.90     55.59 o 
   8   4   2      674.83      665.35     65.03 o 
   9   4   2     1532.37     1404.64     58.91 o 
  10   4   2       69.17       93.86     51.09 o 
  11   4   2      176.36      199.38     81.41 o 
  12   4   2        2.86      106.30     89.52 o 
  13   4   2      453.30      547.78     95.49 o 
  14   4   2       57.95       54.57    106.49 o 
  15   4   2        8.29      117.11    106.13 o 
  16   4   2        0.03       49.00    120.13 o 
   1   5   2      973.71      939.34     46.40 o 
   2   5   2    13654.83    14784.88    142.02 o 
   3   5   2       12.02       26.60     21.90 o 
   4   5   2      234.61      290.64     25.70 o 
   5   5   2       91.00       88.15     17.43 o 
   6   5   2     1192.57     1098.56     35.82 o 
   7   5   2      169.03      161.31     27.19 o 
   8   5   2      187.58       99.82     57.26 o 
   9   5   2        0.10       24.18     53.91 o 
  10   5   2       99.78      101.07     61.87 o 
  11   5   2       15.18       62.80     84.23 o 
  12   5   2       67.30      116.13     88.04 o 
  13   5   2        7.53       29.05     91.50 o 
  14   5   2       19.26      138.32    105.15 o 
  15   5   2        3.83       85.46    110.99 o 
  16   5   2       21.67      182.03    154.41 o 
   0   6   2     1728.01     1786.33     47.75 o 
   1   6   2     9284.71    10313.72    212.11 o 
   2   6   2       28.26       73.64     19.66 o 
   3   6   2     1556.48     1382.73     28.27 o 
   4   6   2      220.32      170.80     27.84 o 
   5   6   2     8086.90     6931.73    110.50 o 
   6   6   2     1694.62     1601.99     46.79 o 
   7   6   2       85.31       91.56     27.86 o 
   8   6   2      399.87      418.01     52.47 o 
   9   6   2     2871.27     2876.64    100.99 o 
  10   6   2      433.47      328.25     61.25 o 
  11   6   2       19.66       91.99     67.01 o 
  12   6   2        0.79       15.51     83.19 o 
  13   6   2      399.50      602.48     93.92 o 
  14   6   2       77.02      111.99    101.39 o 
  15   6   2       35.24      150.07    176.35 o 
   1   7   2      561.74      532.26     21.90 o 
   2   7   2    32311.43    34069.90    309.30 o 
   3   7   2      113.06      156.34     29.39 o 
   4   7   2       45.44       89.95     35.93 o 
   5   7   2      453.01      482.48     53.22 o 
   6   7   2    11510.12    11310.13    219.03 o 
   7   7   2      559.11      622.23     66.19 o 
   8   7   2      316.90      272.86     39.72 o 
   9   7   2        9.02       55.74     80.64 o 
  10   7   2     1582.68     1765.57     95.07 o 
  11   7   2      124.46      202.05     86.71 o 
  12   7   2      107.61      234.87    128.93 o 
  13   7   2        0.60       17.61    145.85 o 
  14   7   2      158.38      248.65    154.16 o 
  15   7   2       55.23      204.00    193.54 o 
   0   8   2      460.39      598.05     37.08 o 
   1   8   2     2426.40     3052.67     44.96 o 
   2   8   2      765.28      798.07     24.33 o 
   3   8   2     2220.35     2226.01     38.82 o 
   4   8   2       34.56       40.38     51.52 o 
   5   8   2     1899.29     1624.47    128.86 o 
   6   8   2       50.70       56.72     30.00 o 
   7   8   2      362.67      364.60     31.30 o 
   8   8   2        1.77       12.97     35.56 o 
   9   8   2      854.20      794.14     72.00 o 
  10   8   2        9.49       15.59     72.53 o 
  11   8   2        2.39       64.99    179.80 o 
  12   8   2       54.68       99.95    188.49 o 
  13   8   2      183.46        9.93    219.99 o 
  14   8   2        5.40     -155.17    225.06 o 
  15   8   2        1.18     -147.27    245.70 o 
   1   9   2     2236.54     2553.83     63.92 o 
   2   9   2    17539.18    16516.84    184.64 o 
   3   9   2     1084.21      970.52     38.20 o 
   4   9   2      574.49      436.98     30.35 o 
   5   9   2     1969.60     1938.32     66.26 o 
   6   9   2     7561.48     6807.12    206.49 o 
   7   9   2      434.78      374.96     49.12 o 
   8   9   2      944.04      777.85     38.06 o 
   9   9   2      579.93      440.63     42.99 o 
  10   9   2      800.06      926.02    168.31 o 
  11   9   2      124.11      127.86    170.80 o 
  12   9   2      305.94      444.92    196.42 o 
  13   9   2       28.74     -150.09    222.00 o 
  14   9   2       14.36       31.83    218.65 o 
   0  10   2      101.07       39.89     42.54 o 
   1  10   2     4759.54     4204.72     52.20 o 
   2  10   2      748.56      790.66     32.30 o 
   3  10   2     2095.19     2102.70     54.00 o 
   4  10   2      929.84     1006.05     39.28 o 
   5  10   2     3634.27     3585.24     78.42 o 
   6  10   2      101.50       97.56     65.65 o 
   7  10   2       69.42       83.94     54.06 o 
   8  10   2        8.46        3.95     46.57 o 
   9  10   2      638.75      635.39     60.87 o 
  10  10   2      268.49      371.98    191.74 o 
  11  10   2        0.15      151.58    208.25 o 
  12  10   2       70.55       72.19    224.53 o 
  13  10   2      108.93       59.58    229.35 o 
  14  10   2        0.10      -43.75    214.70 o 
   1  11   2       23.02       17.11     34.16 o 
   2  11   2     1559.38     1467.22     56.89 o 
   3  11   2      241.65      212.96     48.96 o 
   4  11   2        5.10        1.73     36.67 o 
   5  11   2      517.88      487.38     96.26 o 
   6  11   2      365.85      326.24     72.24 o 
   7  11   2      169.79      206.35     60.40 o 
   8  11   2        2.63       41.92     69.72 o 
   9  11   2      528.74      302.80    172.43 o 
  10  11   2       14.82       74.03    203.57 o 
  11  11   2        0.06      108.47    217.61 o 
  12  11   2        0.65       82.41    207.93 o 
  13  11   2       62.55        4.12    210.47 o 
   0  12   2       91.31      130.64     46.82 o 
   1  12   2     7860.49     7428.20     78.40 o 
   2  12   2      187.37      183.44     51.62 o 
   3  12   2     1880.86     1771.89     59.41 o 
   4  12   2       28.95       15.60     42.09 o 
   5  12   2     4613.87     4572.26    123.76 o 
   6  12   2       57.32      118.64     74.51 o 
   7  12   2      392.80      422.11     83.81 o 
   8  12   2       31.07      215.91    129.50 o 
   9  12   2     1770.90     1999.38    166.98 o 
  10  12   2        9.92      244.03    173.14 o 
  11  12   2        0.21       92.67    222.29 o 
  12  12   2       17.92      103.89    219.35 o 
  13  12   2      293.60      358.75    297.88 o 
   1  13   2     1841.31     1919.51     43.25 o 
   2  13   2     1456.08     1536.53     58.48 o 
   3  13   2      773.87      727.37     61.42 o 
   4  13   2      374.85      357.51     47.03 o 
   5  13   2     1654.40     1605.59    114.01 o 
   6  13   2      261.30      243.21    121.98 o 
   7  13   2       49.73      149.96    127.55 o 
   8  13   2      947.63     1170.98    130.20 o 
   9  13   2     1126.91     1186.67    148.08 o 
  10  13   2       86.09      240.46    142.39 o 
  11  13   2       15.41       44.33    169.35 o 
  12  13   2      328.01      524.44    183.20 o 
   0  14   2      295.77      409.57     57.00 o 
   1  14   2     1226.40     1170.87     53.18 o 
   2  14   2       55.83       62.50     55.83 o 
   3  14   2       96.95      125.37     66.84 o 
   4  14   2     1119.45     1094.92     48.08 o 
   5  14   2       68.59       68.38    117.21 o 
   6  14   2      458.71      289.52    127.95 o 
   7  14   2      250.15      301.45    135.83 o 
   8  14   2        0.77      116.30    142.20 o 
   9  14   2       82.86      152.85    147.22 o 
  10  14   2       18.57       36.85    145.26 o 
  11  14   2        8.76      160.77    160.04 o 
   1  15   2       85.48       90.18     54.25 o 
   2  15   2      711.16      714.06     56.95 o 
   3  15   2       32.51       58.18     70.99 o 
   4  15   2      156.39       97.57     37.50 o 
   5  15   2        7.20      -14.53    118.40 o 
   6  15   2      690.28      697.20    132.39 o 
   7  15   2      188.85      281.57    139.93 o 
   8  15   2      560.59      614.08    146.16 o 
   9  15   2        0.13       43.02    153.02 o 
  10  15   2      130.88      220.89    160.24 o 
   0  16   2       27.51       19.76     72.16 o 
   1  16   2      756.28      736.42     58.32 o 
   2  16   2        2.89       21.99     56.16 o 
   3  16   2      238.31      331.74     65.57 o 
   4  16   2        5.29       85.75    153.61 o 
   5  16   2     1448.43     1397.20    132.21 o 
   6  16   2        8.36       -5.31    134.71 o 
   7  16   2       17.55        3.23    140.56 o 
   8  16   2       54.83       63.68    154.41 o 
   9  16   2      627.96      644.78    167.85 o 
   1  17   2      143.59      105.79     60.82 o 
   2  17   2       49.47       50.83     59.98 o 
   3  17   2       86.61       65.67     91.64 o 
   4  17   2        7.25        3.41    158.94 o 
   5  17   2       82.10       55.04    170.41 o 
   6  17   2      177.46       51.44    140.88 o 
   7  17   2       14.42       15.23    150.43 o 
   8  17   2        3.42      -66.88    153.02 o 
   0  18   2       43.57      168.86     96.52 o 
   1  18   2     1597.39     1633.00     79.94 o 
   2  18   2        0.02      -37.34     80.26 o 
   3  18   2      914.12      984.27     89.22 o 
   4  18   2       32.93       98.79    116.45 o 
   5  18   2     1459.26     1415.70    182.37 o 
   6  18   2        3.37       20.01    160.42 o 
   1  19   2      122.95      201.83     99.73 o 
   2  19   2     1590.26     1606.02     87.13 o 
   3  19   2      105.88      176.63     91.68 o 
   4  19   2       90.80      146.72    105.25 o 
   3   1   3    12994.41    12713.13    144.14 o 
   4   1   3      649.46      735.65     23.72 o 
   5   1   3      634.06      695.82     28.57 o 
   6   1   3      120.93      184.99     30.00 o 
   7   1   3     9732.15     9901.98    105.71 o 
   8   1   3        8.38       10.06     35.33 o 
   9   1   3      377.08      362.63     45.58 o 
  10   1   3      127.18      149.62     47.41 o 
  11   1   3     3467.90     3387.25     66.79 o 
  12   1   3       17.17       48.14     54.77 o 
  13   1   3      186.28      108.40     93.60 o 
  14   1   3       36.91      -65.54    103.10 o 
  15   1   3      604.44      564.87    111.19 o 
  16   1   3        6.09      -15.03    124.52 o 
   3   2   3      429.37      632.93     57.13 o 
   4   2   3     4715.29     4192.33     38.48 o 
   5   2   3     4190.81     3751.94     32.35 o 
   6   2   3     3973.23     3886.94     50.84 o 
   7   2   3      306.84      305.30     44.08 o 
   8   2   3      117.12      102.85     38.79 o 
   9   2   3      831.48      759.70     46.11 o 
  10   2   3      473.37      509.19     47.71 o 
  11   2   3        0.37       38.58     29.02 o 
  12   2   3      207.38      218.16     89.26 o 
  13   2   3      469.35      491.57     95.07 o 
  14   2   3      355.66      375.67    107.61 o 
  15   2   3       27.72       23.98    108.62 o 
  16   2   3        3.14      116.04    116.02 o 
   1   3   3      897.11      767.86     39.72 o 
   2   3   3     1529.99     1746.69     25.16 o 
   3   3   3      530.90      776.36     22.55 o 
   4   3   3      596.68      652.42     22.50 o 
   5   3   3      175.21      266.93     21.39 o 
   6   3   3      983.88      862.90     26.78 o 
   7   3   3      191.76      151.19     58.37 o 
   8   3   3        1.35       19.86     65.53 o 
   9   3   3        9.13       50.64     63.08 o 
  10   3   3      117.55      176.15     76.66 o 
  11   3   3        8.42       48.44     80.24 o 
  12   3   3        6.65       55.93     87.59 o 
  13   3   3       18.41       77.42     97.52 o 
  14   3   3        0.72       24.11    107.81 o 
  15   3   3        4.45      -38.96    107.76 o 
  16   3   3        0.48       17.67    118.28 o 
   0   4   3    48583.73    51281.75    321.04 o 
   1   4   3     8970.70     8808.56    123.81 o 
   2   4   3      652.97      731.01     23.55 o 
   3   4   3      254.55      267.42     26.48 o 
   4   4   3    17472.54    17298.62     97.79 o 
   5   4   3     2574.04     2280.19     40.98 o 
   6   4   3       12.36        1.24     35.96 o 
   7   4   3      227.49      316.90     35.07 o 
   8   4   3     6349.56     6016.52    172.11 o 
   9   4   3     1499.45     1342.71     65.43 o 
  10   4   3      250.86      338.97     73.98 o 
  11   4   3        7.57       27.95     78.40 o 
  12   4   3      276.86      290.86     90.29 o 
  13   4   3      109.40      198.31     98.72 o 
  14   4   3        2.20       80.44    105.56 o 
  15   4   3        2.18       44.96    113.99 o 
  16   4   3       27.06      141.79    111.93 o 
   1   5   3    10386.45    10315.04     96.28 o 
   2   5   3    14082.04    14776.51    301.56 o 
   3   5   3    10237.76    10002.61    101.55 o 
   4   5   3        8.63       37.18     20.97 o 
   5   5   3     2297.32     2438.54     30.72 o 
   6   5   3     4692.13     4609.63     52.55 o 
   7   5   3     4289.54     3689.93     47.88 o 
   8   5   3      530.59      482.61     56.92 o 
   9   5   3        1.70        0.49     54.86 o 
  10   5   3      173.63      176.45     63.07 o 
  11   5   3      262.87      323.95     79.64 o 
  12   5   3      142.93      200.20     88.31 o 
  13   5   3        1.26      129.91     92.40 o 
  14   5   3        0.48       77.53    102.31 o 
  15   5   3       30.19      113.41    111.61 o 
   0   6   3     3415.36     4279.71    122.30 o 
   1   6   3      611.35      696.21     28.36 o 
   2   6   3     1651.29     1949.05     67.23 o 
   3   6   3       51.53       31.70     15.26 o 
   4   6   3      662.26      592.06     27.82 o 
   5   6   3      427.87      427.24     20.47 o 
   6   6   3     1329.67     1339.60     29.07 o 
   7   6   3      411.20      452.99     34.58 o 
   8   6   3      125.61      142.21     33.99 o 
   9   6   3        1.76       66.63     54.91 o 
  10   6   3      356.45      384.65     61.93 o 
  11   6   3        9.82      107.79     84.46 o 
  12   6   3       12.25      128.06     92.01 o 
  13   6   3       12.09      118.47    100.27 o 
  14   6   3       52.92      147.28    105.79 o 
  15   6   3        7.33      184.40    178.79 o 
   1   7   3    18127.14    20846.71    408.62 o 
   2   7   3    16148.40    18287.80    249.65 o 
   3   7   3     9709.21    10233.47    103.86 o 
   4   7   3      293.28      426.86     39.27 o 
   5   7   3     9493.64     9108.89    208.95 o 
   6   7   3     5968.77     5560.68     60.31 o 
   7   7   3     2672.98     2453.69     40.80 o 
   8   7   3       10.40       26.24     32.32 o 
   9   7   3     1822.09     1734.25     56.98 o 
  10   7   3      817.90      840.19     61.63 o 
  11   7   3      432.69      496.39     65.71 o 
  12   7   3        9.56       76.52     85.71 o 
  13   7   3      119.66      258.41     95.50 o 
  14   7   3       49.85      149.28    173.14 o 
  15   7   3       12.69      238.59    174.76 o 
   0   8   3    13198.48    14089.49    204.47 o 
   1   8   3      368.59      614.85     29.15 o 
   2   8   3        2.72       11.49     27.53 o 
   3   8   3      606.03      664.05     47.55 o 
   4   8   3    10232.97     9434.53    231.34 o 
   5   8   3      675.26      535.66     47.26 o 
   6   8   3      580.65      535.72     39.37 o 
   7   8   3        5.87        6.92     34.97 o 
   8   8   3     2856.85     2850.46    124.21 o 
   9   8   3       89.41      110.68     35.35 o 
  10   8   3      464.05      597.07     89.30 o 
  11   8   3        4.93      144.30    174.36 o 
  12   8   3      457.88      561.30    193.19 o 
  13   8   3       75.20      248.79    208.25 o 
  14   8   3      215.44      338.90    287.95 o 
  15   8   3        7.35      -56.01    317.73 o 
   1   9   3        2.96       30.42     29.65 o 
   2   9   3       22.82        2.01     25.86 o 
   3   9   3       90.95      143.42     22.65 o 
   4   9   3       68.28       96.92     71.02 o 
   5   9   3      153.89       85.15     61.91 o 
   6   9   3        7.49        0.60     34.03 o 
   7   9   3        7.93        3.06     35.79 o 
   8   9   3       53.51       84.80     31.07 o 
   9   9   3        9.06        2.61     42.83 o 
  10   9   3       11.42       66.10    163.75 o 
  11   9   3       11.36       47.23    172.99 o 
  12   9   3       17.72       94.03    194.21 o 
  13   9   3        2.14       96.59    217.61 o 
  14   9   3       10.15      -26.09    301.19 o 
   0  10   3    10756.41    12362.99    266.29 o 
   1  10   3      102.24       98.57     33.72 o 
   2  10   3       55.23       67.64     30.67 o 
   3  10   3      743.67      595.73     33.06 o 
   4  10   3     7556.18     7487.48    108.65 o 
   5  10   3      653.44      606.57     38.15 o 
   6  10   3      591.45      534.46     23.11 o 
   7  10   3       65.80       73.43     28.31 o 
   8  10   3     1416.71     1309.54     48.00 o 
   9  10   3      237.74      226.82     34.19 o 
  10  10   3      161.81      169.98    188.49 o 
  11  10   3       14.66      -11.70    200.62 o 
  12  10   3      249.52      394.87    214.70 o 
  13  10   3       45.34      222.61    226.11 o 
  14  10   3       39.04       58.42    240.20 o 
   1  11   3     4116.47     4533.14    130.93 o 
   2  11   3     2535.95     2448.78     63.29 o 
   3  11   3     6321.49     6193.07     93.61 o 
   4  11   3      323.70      279.38     48.07 o 
   5  11   3     1048.80     1017.27     42.36 o 
   6  11   3      987.85      925.53     59.79 o 
   7  11   3     3801.23     3777.08     73.51 o 
   8  11   3      309.14      268.54     56.33 o 
   9  11   3       85.03      155.31    142.16 o 
  10  11   3       59.52      146.29    187.05 o 
  11  11   3      917.50     1217.13    219.84 o 
  12  11   3       58.54      335.54    233.89 o 
  13  11   3        5.35       99.29    248.08 o 
   0  12   3     1953.18     1861.63     55.50 o 
   1  12   3      749.41      768.04     37.88 o 
   2  12   3      579.42      506.21     41.71 o 
   3  12   3      849.81      817.48     59.62 o 
   4  12   3     2926.42     2810.48     60.45 o 
   5  12   3      590.34      630.03     52.60 o 
   6  12   3       32.78       25.46    113.31 o 
   7  12   3       35.45       61.79     61.18 o 
   8  12   3       31.51      212.78    129.23 o 
   9  12   3       32.46      227.95    161.22 o 
  10  12   3      317.89      392.87    168.45 o 
  11  12   3       67.43      186.14    215.16 o 
  12  12   3        6.52      220.55    217.61 o 
  13  12   3       63.44       -2.16    234.68 o 
   1  13   3     1272.09     1286.66     45.73 o 
   2  13   3     5140.42     5199.91     81.28 o 
   3  13   3     1812.19     1729.56     69.69 o 
   4  13   3      231.30      222.86     53.33 o 
   5  13   3      460.32      399.99     31.85 o 
   6  13   3     1979.38     1962.84    123.76 o 
   7  13   3     1385.82     1367.19    132.21 o 
   8  13   3      247.06      298.96    127.22 o 
   9  13   3        7.20      162.46    149.13 o 
  10  13   3      355.35      631.23    146.41 o 
  11  13   3      270.65      390.57    172.80 o 
  12  13   3       42.22      188.65    204.93 o 
   0  14   3     4858.18     5103.43    134.69 o 
   1  14   3       12.81       31.67     42.35 o 
   2  14   3      141.67      106.29     51.52 o 
   3  14   3      500.97      530.03     70.95 o 
   4  14   3     2415.38     2684.75     63.13 o 
   5  14   3       18.42      -27.76    119.11 o 
   6  14   3       26.27       51.29    119.40 o 
   7  14   3      292.73      333.22    127.96 o 
   8  14   3      998.76     1145.98    141.72 o 
   9  14   3       32.03      212.46    143.76 o 
  10  14   3        9.55      166.50    157.20 o 
  11  14   3      130.10      204.64    152.98 o 
   1  15   3     1030.71      971.20     53.93 o 
   2  15   3      354.34      373.15     55.83 o 
   3  15   3      912.84      970.14     75.80 o 
   4  15   3       98.45       90.85     56.21 o 
   5  15   3      460.93      384.04    117.80 o 
   6  15   3      232.87      150.03    129.07 o 
   7  15   3      402.88      486.86    131.94 o 
   8  15   3       16.23       64.39    142.61 o 
   9  15   3       39.50      120.39    149.74 o 
  10  15   3       22.45      111.38    157.44 o 
   0  16   3     1466.88     1470.93     89.66 o 
   1  16   3      131.35      119.32     58.23 o 
   2  16   3        1.11      -14.94     53.63 o 
   3  16   3       44.66       64.44     66.70 o 
   4  16   3      609.15      646.47    157.29 o 
   5  16   3        4.89      -81.04    128.39 o 
   6  16   3       37.50       45.95    138.61 o 
   7  16   3       91.71       22.61    145.28 o 
   8  16   3      277.37      293.52    147.96 o 
   9  16   3        4.31      -16.84    150.42 o 
   1  17   3      623.87      654.19     63.94 o 
   2  17   3      495.18      485.69     64.75 o 
   3  17   3     1040.08     1037.22     98.34 o 
   4  17   3        2.20      100.73    161.03 o 
   5  17   3      199.86      275.81    174.36 o 
   6  17   3      335.65      359.84    139.90 o 
   7  17   3      852.53      864.38    148.66 o 
   8  17   3       17.65        7.58    163.43 o 
   0  18   3      155.99      132.13    108.84 o 
   1  18   3       18.52      -21.83     82.20 o 
   2  18   3       12.39       47.24     87.08 o 
   3  18   3        0.09       86.38     87.45 o 
   4  18   3       87.30      179.68    114.95 o 
   5  18   3        1.91      103.12    177.13 o 
   6  18   3       13.40       21.52    156.84 o 
   1  19   3      497.12      439.31     98.33 o 
   2  19   3      284.60      169.38    104.37 o 
   3  19   3      529.76      399.19    114.86 o 
   4  19   3       13.80       61.57    117.93 o 
   3   0   4     4868.08     5262.47     79.43 o 
   4   0   4     6827.74     6434.29     70.21 o 
   5   0   4     2319.87     2364.04    119.15 o 
   6   0   4     8874.61     7801.11    117.81 o 
   7   0   4     3328.36     3539.28     70.80 o 
   8   0   4     1240.19     1071.30     68.88 o 
   9   0   4     1557.28     1605.90     98.41 o 
  10   0   4     1128.36      987.50     70.88 o 
  11   0   4       52.81       81.23     74.18 o 
  12   0   4      696.39      857.73     96.66 o 
  13   0   4       22.18      195.52    154.25 o 
  14   0   4      696.23      558.41    149.53 o 
  15   0   4       68.60     -149.97    164.39 o 
  16   0   4        1.00     -129.19    179.45 o 
   2   1   4     5783.51     6513.55     86.05 o 
   3   1   4     1768.76     1524.45     33.83 o 
   4   1   4       95.98      134.48     24.17 o 
   5   1   4     3460.27     3139.96     40.31 o 
   6   1   4       46.30       56.25     34.29 o 
   7   1   4     1374.05     1469.70     44.79 o 
   8   1   4       14.13      -40.37     46.50 o 
   9   1   4      743.39      785.70     49.66 o 
  10   1   4        3.52       22.30     52.45 o 
  11   1   4     1033.03      932.76     59.44 o 
  12   1   4       49.73      101.36     68.22 o 
  13   1   4       17.93      132.97     93.99 o 
  14   1   4       40.51       35.03    111.54 o 
  15   1   4      105.78       53.14    120.48 o 
  16   1   4        4.33      -72.07    120.11 o 
   1   2   4    41014.60    43987.76    425.94 o 
   2   2   4     3369.77     4053.38    170.60 o 
   3   2   4     4170.48     4717.25     38.03 o 
   4   2   4    16199.10    15960.36    160.27 o 
   5   2   4    11581.46    11487.59     87.86 o 
   6   2   4       16.78       94.16     28.97 o 
   7   2   4      814.59      949.97     38.82 o 
   8   2   4     2555.01     2541.43     70.03 o 
   9   2   4      516.03      559.99     48.72 o 
  10   2   4      189.33      167.63     44.08 o 
  11   2   4      306.32      394.20     40.57 o 
  12   2   4      147.99      153.43     34.29 o 
  13   2   4       12.28       81.81     95.69 o 
  14   2   4        6.55       30.30    100.52 o 
  15   2   4        0.27      -29.15    116.40 o 
  16   2   4       33.74     -110.50    131.13 o 
   1   3   4    14770.48    14723.92     97.53 o 
   2   3   4    12813.10    12656.70     95.22 o 
   3   3   4    25991.88    25336.34    179.10 o 
   4   3   4       24.61      231.51     26.47 o 
   5   3   4     2515.81     2666.14     31.02 o 
   6   3   4     3096.31     2927.88     35.35 o 
   7   3   4    12027.97    11565.74    212.99 o 
   8   3   4      629.18      729.44     43.58 o 
   9   3   4       10.14       17.94     25.86 o 
  10   3   4      753.82      761.04     76.60 o 
  11   3   4     1416.72     1783.68     87.37 o 
  12   3   4      419.99      548.15     93.00 o 
  13   3   4       11.78       24.99     99.15 o 
  14   3   4       82.16      155.63    100.84 o 
  15   3   4       96.28      159.46    105.09 o 
  16   3   4       12.83      -60.61    126.40 o 
   0   4   4     9836.47    10128.58    338.76 o 
   1   4   4     3150.84     3156.01     60.47 o 
   2   4   4       16.47       87.43     22.76 o 
   3   4   4     1724.04     1736.54     43.25 o 
   4   4   4    13301.02    12771.59    152.11 o 
   5   4   4     2525.34     2594.22     36.87 o 
   6   4   4     2694.33     2815.45     72.82 o 
   7   4   4     2620.54     2565.15     54.46 o 
   8   4   4     1821.32     1833.54     67.42 o 
   9   4   4     1116.45     1097.86     61.44 o 
  10   4   4      737.45      766.52     76.83 o 
  11   4   4       95.40      148.29     82.03 o 
  12   4   4      411.64      387.62     88.67 o 
  13   4   4        1.53       62.44    100.09 o 
  14   4   4      103.79      249.02    109.29 o 
  15   4   4       43.70       23.21    109.84 o 
  16   4   4       44.97       36.70    119.44 o 
   1   5   4     3585.25     3690.39     82.89 o 
   2   5   4      138.52      169.64     26.23 o 
   3   5   4     1145.42     1099.98     31.25 o 
   4   5   4       11.78       43.28     30.75 o 
   5   5   4     1481.93     1591.00     37.19 o 
   6   5   4      645.03      629.40     52.55 o 
   7   5   4      659.01      626.89     42.28 o 
   8   5   4       20.11       64.74     40.95 o 
   9   5   4       29.68       66.55     57.30 o 
  10   5   4      230.44      285.15     79.69 o 
  11   5   4      159.54      178.04     80.92 o 
  12   5   4       20.88      107.10     93.25 o 
  13   5   4        0.37      108.82     99.12 o 
  14   5   4        7.23      152.21    100.90 o 
  15   5   4       29.70       63.07    110.51 o 
   0   6   4    19690.70    22088.91    350.83 o 
   1   6   4      351.49      503.95     35.83 o 
   2   6   4     1329.64     1322.77     45.76 o 
   3   6   4     1324.38     1579.73     40.61 o 
   4   6   4     9046.17     8450.28    118.33 o 
   5   6   4       68.68       81.12     30.20 o 
   6   6   4     2048.08     1797.59     35.52 o 
   7   6   4     1964.09     1812.98     55.42 o 
   8   6   4     3469.06     3164.66     58.28 o 
   9   6   4      105.92      155.33     38.92 o 
  10   6   4     1608.77     1730.47     68.56 o 
  11   6   4      515.28      409.33     85.90 o 
  12   6   4      238.11      348.93     93.40 o 
  13   6   4       19.78       63.36     98.66 o 
  14   6   4      273.72      396.16    106.34 o 
  15   6   4       37.99      197.37    176.88 o 
   1   7   4    15934.76    17429.86    224.48 o 
   2   7   4    24174.52    29162.31   1291.15 o 
   3   7   4    10122.66    10579.70     83.81 o 
   4   7   4     1531.84     1603.02     50.32 o 
   5   7   4     5423.31     5255.61     92.00 o 
   6   7   4     5846.07     5732.97     91.93 o 
   7   7   4     2382.47     2463.63     65.81 o 
   8   7   4      201.46      199.64     38.91 o 
   9   7   4      514.95      532.96     40.06 o 
  10   7   4     1263.37     1331.62     65.79 o 
  11   7   4      154.32      260.86     79.96 o 
  12   7   4       67.61      179.69     91.72 o 
  13   7   4       69.65      217.35     96.61 o 
  14   7   4      127.30      431.68    176.71 o 
  15   7   4        5.69      134.81    172.20 o 
   0   8   4       30.82      127.84     44.08 o 
   1   8   4       18.75        7.71     25.07 o 
   2   8   4       10.21       75.79     30.53 o 
   3   8   4      314.75      308.23     29.81 o 
   4   8   4      594.60      542.05     23.90 o 
   5   8   4      277.04      269.09     47.66 o 
   6   8   4      697.76      670.38     43.21 o 
   7   8   4       42.57       78.91     44.07 o 
   8   8   4       69.76       62.23     23.98 o 
   9   8   4       55.00       61.96     34.24 o 
  10   8   4      229.94      202.84     49.87 o 
  11   8   4        4.01       57.57     68.18 o 
  12   8   4       48.43      143.04     77.56 o 
  13   8   4       10.88      142.97    203.57 o 
  14   8   4       98.65      247.79    226.98 o 
  15   8   4        1.29      104.46    244.92 o 
   1   9   4     3338.87     3577.74    117.94 o 
   2   9   4      192.60      200.07     32.05 o 
   3   9   4     3102.03     2945.74     50.33 o 
   4   9   4      622.19      723.09     59.43 o 
   5   9   4     1244.79     1138.16     45.84 o 
   6   9   4       38.70       57.38     38.30 o 
   7   9   4     1217.79     1197.09     46.42 o 
   8   9   4      446.37      478.00     59.56 o 
   9   9   4      132.86      100.27     50.30 o 
  10   9   4       30.63       40.44     44.74 o 
  11   9   4      306.99      473.68    201.11 o 
  12   9   4      180.04      158.25    200.62 o 
  13   9   4       26.65      205.43    203.25 o 
  14   9   4        1.19       92.82    207.31 o 
   0  10   4     2221.91     2359.38    101.41 o 
   1  10   4      204.25      263.12     32.63 o 
   2  10   4      320.48      281.48     35.09 o 
   3  10   4        7.30       27.80     31.74 o 
   4  10   4     4247.62     3991.20     96.26 o 
   5  10   4        6.85       88.05     67.99 o 
   6  10   4      137.53      135.02     39.36 o 
   7  10   4      142.19      100.98     41.12 o 
   8  10   4      579.46      657.50     42.36 o 
   9  10   4       76.96      141.47     81.33 o 
  10  10   4       14.56       22.06     56.55 o 
  11  10   4       28.06      151.72    201.64 o 
  12  10   4      155.35      241.57    217.61 o 
  13  10   4       10.70      247.92    226.11 o 
  14  10   4       37.48      445.60    243.26 o 
   1  11   4      465.10      472.42     35.39 o 
   2  11   4      539.17      739.31     42.34 o 
   3  11   4      848.97      844.17     36.79 o 
   4  11   4       30.37       10.93     54.26 o 
   5  11   4       81.62       60.41     45.92 o 
   6  11   4      355.86      311.71     30.42 o 
   7  11   4      466.01      403.65     41.94 o 
   8  11   4       17.47       35.69     32.55 o 
   9  11   4        3.71      104.21     83.73 o 
  10  11   4       96.14      267.46    184.84 o 
  11  11   4       34.92      209.79    211.09 o 
  12  11   4        0.10      209.53    228.07 o 
  13  11   4        3.00       65.03    237.48 o 
   0  12   4    12588.27    13243.80    496.95 o 
   1  12   4     2841.72     3234.75     80.05 o 
   2  12   4      352.19      330.97     40.27 o 
   3  12   4     3946.97     3648.89     49.02 o 
   4  12   4     8728.81     8469.08     89.80 o 
   5  12   4     2782.41     2683.13     61.35 o 
   6  12   4     1898.78     1691.04     51.99 o 
   7  12   4      756.53      799.82     60.23 o 
   8  12   4     1799.75     2091.37    136.81 o 
   9  12   4      669.76      947.47    165.79 o 
  10  12   4      951.46     1102.29    183.13 o 
  11  12   4       96.72      216.93    165.06 o 
  12  12   4      156.79      209.73    221.41 o 
   1  13   4     1577.46     1631.35     55.60 o 
   2  13   4      331.54      365.35     42.04 o 
   3  13   4     2809.49     2781.42     88.16 o 
   4  13   4      511.40      389.65     61.10 o 
   5  13   4      122.58      115.98     53.00 o 
   6  13   4        6.90       25.98     25.87 o 
   7  13   4     1169.14     1235.20    136.49 o 
   8  13   4      240.53      316.95    134.92 o 
   9  13   4        7.06       61.04    137.74 o 
  10  13   4       10.90      116.96    177.32 o 
  11  13   4      110.57      227.10    181.76 o 
  12  13   4      136.96      303.67    196.66 o 
   0  14   4     1354.45     1257.78     63.76 o 
   1  14   4      953.64      936.80     44.77 o 
   2  14   4        5.46       17.98     46.26 o 
   3  14   4        0.16      -28.82     74.49 o 
   4  14   4      838.92      702.33     61.66 o 
   5  14   4       33.69       17.91     52.10 o 
   6  14   4        6.21       -7.20    121.87 o 
   7  14   4      196.22      168.80    130.99 o 
   8  14   4      783.68      701.02    141.00 o 
   9  14   4      212.06      350.94    155.14 o 
  10  14   4       47.06      175.23    153.82 o 
  11  14   4        1.22      272.81    161.98 o 
   1  15   4      215.94      281.43     51.73 o 
   2  15   4      652.95      734.77     69.09 o 
   3  15   4      485.50      540.69     74.69 o 
   4  15   4      173.76      167.87     64.48 o 
   5  15   4       16.64      -20.38    124.21 o 
   6  15   4       26.69      -88.10    134.90 o 
   7  15   4      311.25      275.96    134.71 o 
   8  15   4       35.51       31.57    145.67 o 
   9  15   4        4.27       86.92    144.35 o 
  10  15   4        6.73       83.58    160.43 o 
   0  16   4     1307.78     1242.02     85.91 o 
   1  16   4      432.13      532.84     56.96 o 
   2  16   4      237.46      227.75     71.98 o 
   3  16   4      120.98      151.00     70.32 o 
   4  16   4      397.93      447.98    132.26 o 
   5  16   4      237.75      207.76    142.68 o 
   6  16   4      150.33      173.91    133.43 o 
   7  16   4       10.18       18.41    142.97 o 
   8  16   4      467.43      425.82    150.42 o 
   9  16   4       64.68      165.65    160.57 o 
   1  17   4       91.98      121.55     66.67 o 
   2  17   4       45.37       86.55     67.89 o 
   3  17   4      166.90      250.96    108.17 o 
   4  17   4       27.99      140.58    137.24 o 
   5  17   4        0.74       18.78    171.48 o 
   6  17   4        7.62       14.40    139.58 o 
   7  17   4        7.92       40.16    148.66 o 
   8  17   4        3.66      -16.54    157.16 o 
   0  18   4     2320.43     2368.87    122.01 o 
   1  18   4      307.21      309.04     80.90 o 
   2  18   4       37.02       43.14     94.31 o 
   3  18   4      208.28      199.79     98.95 o 
   4  18   4     1396.81     1377.63    138.94 o 
   5  18   4      172.69      217.27    182.72 o 
   6  18   4       78.70       17.52    189.18 o 
   1  19   4      331.41      315.03     98.24 o 
   2  19   4      164.53      187.93    114.42 o 
   3  19   4      316.20      287.64    121.03 o 
   4  19   4        3.75       32.31    139.09 o 
   1   1   5     1932.12     2469.26     40.64 o 
   2   1   5    68739.99    66753.39    298.65 o 
   3   1   5     2848.24     2868.09     33.40 o 
   4   1   5       82.03      168.61     25.28 o 
   5   1   5      881.86      995.71     31.65 o 
   6   1   5    21183.89    20217.31    134.43 o 
   7   1   5     1567.03     1330.08     41.96 o 
   8   1   5     1008.49      977.20     50.04 o 
   9   1   5      110.99      139.98     53.87 o 
  10   1   5     2221.66     2215.73     75.76 o 
  11   1   5      261.62      188.74     70.54 o 
  12   1   5      401.31      481.44     77.94 o 
  13   1   5        0.41       24.84     98.74 o 
  14   1   5       53.19      241.62    112.82 o 
  15   1   5        1.49     -116.88    123.63 o 
  16   1   5       39.96       12.07    125.29 o 
   0   2   5     4743.97     5441.72     66.25 o 
   1   2   5    66026.63    66286.71    340.60 o 
   2   2   5      641.74     1023.21     86.71 o 
   3   2   5     6755.85     6665.25     78.83 o 
   4   2   5      439.10      445.10     27.47 o 
   5   2   5    16032.76    15155.54     90.19 o 
   6   2   5     1379.98     1547.37     40.21 o 
   7   2   5     2454.17     2340.16     44.82 o 
   8   2   5       23.82       76.25     44.12 o 
   9   2   5     6707.46     6352.01     70.56 o 
  10   2   5      154.02      182.84     49.18 o 
  11   2   5       50.43       47.95     48.21 o 
  12   2   5       72.43       58.31     45.72 o 
  13   2   5      305.00      448.59    105.35 o 
  14   2   5      145.60      268.99    104.97 o 
  15   2   5        1.97       47.63    125.24 o 
  16   2   5        3.08      -64.78    126.53 o 
   1   3   5      262.31      321.24     17.39 o 
   2   3   5     5970.00     5657.00     65.13 o 
   3   3   5      428.70      356.62     26.53 o 
   4   3   5       40.12       58.96     25.12 o 
   5   3   5      574.25      662.61     28.52 o 
   6   3   5      692.74      680.61     30.82 o 
   7   3   5       41.85      110.75     33.94 o 
   8   3   5        4.51      -31.70     38.89 o 
   9   3   5        6.60       20.16     39.26 o 
  10   3   5        0.57       16.67     35.21 o 
  11   3   5      252.11      356.25     86.32 o 
  12   3   5       17.51      110.65     90.86 o 
  13   3   5        3.78       71.85     95.26 o 
  14   3   5        0.00      -15.43    111.57 o 
  15   3   5       51.49      164.08    122.71 o 
  16   3   5        0.02       16.52    128.46 o 
   0   4   5     1008.75     1404.54     79.29 o 
   1   4   5    12656.55    12315.95    139.20 o 
   2   4   5      223.06      410.11     24.09 o 
   3   4   5     7713.20     7590.59     88.82 o 
   4   4   5      135.50      163.77     28.08 o 
   5   4   5    10215.30    10270.38     99.13 o 
   6   4   5       92.68      113.59     31.74 o 
   7   4   5      240.23      215.90     33.99 o 
   8   4   5      183.45      181.32     31.03 o 
   9   4   5     1460.83     1636.95     83.21 o 
  10   4   5      163.02      269.27     76.76 o 
  11   4   5       19.14       78.03     80.51 o 
  12   4   5       16.33      127.45     90.21 o 
  13   4   5      296.76      417.55    102.85 o 
  14   4   5        7.51       55.84    100.79 o 
  15   4   5        6.53       34.71    119.71 o 
   1   5   5     8085.01     7857.37    122.36 o 
   2   5   5     9165.86     9122.27     87.60 o 
   3   5   5     6662.81     6504.44     74.62 o 
   4   5   5     1217.90     1375.86     37.00 o 
   5   5   5     1458.39     1725.83     61.13 o 
   6   5   5     2664.65     2585.05     49.39 o 
   7   5   5     1533.69     1396.07     49.32 o 
   8   5   5      532.63      612.70     50.67 o 
   9   5   5       38.56      133.50     47.03 o 
  10   5   5      624.78      769.91     79.76 o 
  11   5   5       67.77       98.07     87.55 o 
  12   5   5      268.68      310.62     92.99 o 
  13   5   5       33.91      112.24    109.43 o 
  14   5   5        5.34      187.78    114.64 o 
  15   5   5       24.42      129.99    115.77 o 
   0   6   5     1467.68     1702.22     44.04 o 
   1   6   5     3243.41     4704.43    122.84 o 
   2   6   5     1977.79     1844.84     39.80 o 
   3   6   5     4356.13     4999.79     46.68 o 
   4   6   5     5045.28     4914.24     82.63 o 
   5   6   5     1525.81     1562.19     79.43 o 
   6   6   5       85.97      123.85     41.21 o 
   7   6   5      817.90      861.15     48.17 o 
   8   6   5      522.88      494.82     48.66 o 
   9   6   5        4.83       75.13     45.84 o 
  10   6   5       34.28       81.32     76.37 o 
  11   6   5      447.77      400.36     85.46 o 
  12   6   5      150.66      170.05     92.07 o 
  13   6   5        0.14      108.71     99.92 o 
  14   6   5       24.81      153.71    109.91 o 
  15   6   5       38.13      227.66    168.01 o 
   1   7   5      155.32      446.09     29.54 o 
   2   7   5    43421.53    49910.58   1243.46 o 
   3   7   5      642.52      676.94     38.04 o 
   4   7   5      388.90      296.98     24.11 o 
   5   7   5        3.48       95.61     60.00 o 
   6   7   5    14826.88    14734.23    354.14 o 
   7   7   5      391.67      338.68     43.31 o 
   8   7   5      220.14      150.75     44.89 o 
   9   7   5        5.36      107.86     45.82 o 
  10   7   5     2159.71     2258.63     52.27 o 
  11   7   5      215.50      248.89     81.70 o 
  12   7   5       67.67      106.28     89.53 o 
  13   7   5       18.17      113.32     95.08 o 
  14   7   5      125.79      278.70    164.16 o 
  15   7   5       27.09      245.83    193.46 o 
   0   8   5     3126.54     3053.75    144.90 o 
   1   8   5    16405.09    18399.95    348.63 o 
   2   8   5        2.73      163.89     30.47 o 
   3   8   5     1759.71     1588.69     36.25 o 
   4   8   5      462.48      506.51     31.88 o 
   5   8   5    11926.72    11170.93    182.49 o 
   6   8   5      174.01      229.30     27.74 o 
   7   8   5       83.65       85.87     30.53 o 
   8   8   5      175.45      191.15     37.03 o 
   9   8   5     5472.02     5659.87    108.58 o 
  10   8   5        2.14       25.18     41.44 o 
  11   8   5      138.59       88.66     78.63 o 
  12   8   5        0.39      114.91     84.34 o 
  13   8   5      634.03      825.18    198.56 o 
  14   8   5        0.62      111.64    207.31 o 
   1   9   5       17.79       23.02     20.89 o 
   2   9   5      647.59      547.75     36.68 o 
   3   9   5       75.89       95.88     36.28 o 
   4   9   5      807.23      701.75     34.04 o 
   5   9   5       63.85       75.75     34.67 o 
   6   9   5      119.15       93.17     44.92 o 
   7   9   5       32.24       33.52     42.97 o 
   8   9   5      505.83      530.12     54.26 o 
   9   9   5       11.30       20.95     65.22 o 
  10   9   5       14.73      -10.45     67.49 o 
  11   9   5       27.97      143.22    205.31 o 
  12   9   5      137.53      250.05    187.05 o 
  13   9   5        0.42       97.98    212.01 o 
  14   9   5        1.80      142.28    222.29 o 
   0  10   5       13.15       42.75     51.87 o 
   1  10   5     3612.41     4400.45     89.51 o 
   2  10   5      364.18      379.40     38.77 o 
   3  10   5     1005.76     1159.76     44.81 o 
   4  10   5       40.65       37.44     29.56 o 
   5  10   5     2613.76     2431.47     76.44 o 
   6  10   5      586.45      520.57     46.94 o 
   7  10   5      232.10      242.93     44.00 o 
   8  10   5       57.27       78.14     44.58 o 
   9  10   5      908.91      913.88     95.37 o 
  10  10   5       75.12      101.68     78.28 o 
  11  10   5       16.63      150.48    210.01 o 
  12  10   5        1.20      196.57    191.22 o 
  13  10   5      121.39      172.62    212.93 o 
   1  11   5     1844.61     1971.22     58.35 o 
   2  11   5    13795.71    13611.00    278.04 o 
   3  11   5     1279.20     1261.28     44.40 o 
   4  11   5      853.66      841.75     34.42 o 
   5  11   5      731.71      827.19     79.98 o 
   6  11   5     4602.38     4384.77     91.83 o 
   7  11   5      289.44      333.01     42.19 o 
   8  11   5      829.95     1048.35    143.30 o 
   9  11   5       59.38      168.78     91.38 o 
  10  11   5      884.55      873.83     85.10 o 
  11  11   5       21.31       84.79    218.65 o 
  12  11   5      343.03      447.17    218.65 o 
  13  11   5        6.73      153.66    207.93 o 
   0  12   5       18.19       36.29     52.63 o 
   1  12   5     1376.55     1533.98     45.46 o 
   2  12   5      104.08      141.42     48.71 o 
   3  12   5       20.89       32.19     40.64 o 
   4  12   5      408.90      346.42     62.60 o 
   5  12   5      404.70      353.41     64.21 o 
   6  12   5      283.46      244.75     51.11 o 
   7  12   5      204.34      268.68     67.25 o 
   8  12   5        0.18      208.70    123.45 o 
   9  12   5      607.60      783.60    167.52 o 
  10  12   5       51.40      170.14    170.62 o 
  11  12   5        9.14      151.81    167.81 o 
  12  12   5       11.70      284.72    181.56 o 
   1  13   5       16.75       63.22     40.86 o 
   2  13   5     7755.01     8259.08    207.58 o 
   3  13   5      142.20      141.58     43.55 o 
   4  13   5      170.23       85.04     66.94 o 
   5  13   5       14.19       39.27     61.70 o 
   6  13   5     3386.10     3124.81     97.93 o 
   7  13   5      429.94      481.40    130.22 o 
   8  13   5      113.59      222.53    138.25 o 
   9  13   5        5.53      160.56    143.47 o 
  10  13   5      913.51      913.39    175.01 o 
  11  13   5      113.84      299.04    172.14 o 
  12  13   5       82.71      318.58    185.69 o 
   0  14   5      169.99      145.81     70.86 o 
   1  14   5      844.21      907.69     46.00 o 
   2  14   5       60.93       63.19     51.15 o 
   3  14   5      659.68      500.22     48.26 o 
   4  14   5       29.10      -27.95     68.91 o 
   5  14   5      972.93      968.20     66.02 o 
   6  14   5      108.85       93.87    123.24 o 
   7  14   5        3.29       16.79    132.61 o 
   8  14   5        9.45       34.27    138.55 o 
   9  14   5      186.11      324.35    150.45 o 
  10  14   5      191.80      356.13    163.46 o 
  11  14   5       34.82      119.85    162.48 o 
   1  15   5       14.66       35.20     48.11 o 
   2  15   5      368.20      290.17     70.18 o 
   3  15   5        2.20      -38.47     82.92 o 
   4  15   5       67.49       14.25     71.83 o 
   5  15   5       36.43       -1.74    126.11 o 
   6  15   5      118.12       33.20    133.18 o 
   7  15   5       12.31      -34.82    142.69 o 
   8  15   5        7.08       45.96    141.42 o 
   9  15   5       16.44        3.95    150.34 o 
  10  15   5       50.09      113.83    153.98 o 
   0  16   5      234.62      178.05     78.75 o 
   1  16   5      924.68     1069.71     66.94 o 
   2  16   5       16.82       56.63     71.96 o 
   3  16   5     1001.03     1179.45     80.48 o 
   4  16   5      144.74      336.74    138.82 o 
   5  16   5     1130.61     1167.41    145.29 o 
   6  16   5       44.63       63.40    135.74 o 
   7  16   5      105.21      203.54    141.94 o 
   8  16   5      114.80       90.71    158.07 o 
   9  16   5      151.02      191.30    156.81 o 
   1  17   5      141.32      241.73     78.57 o 
   2  17   5     4965.77     4829.30     94.83 o 
   3  17   5      153.49      235.04    109.55 o 
   4  17   5      280.70      381.98    142.15 o 
   5  17   5       62.00      172.11    225.06 o 
   6  17   5     1681.29     1701.64    162.68 o 
   7  17   5       91.78       59.70    154.61 o 
   0  18   5      334.89      411.28    116.07 o 
   1  18   5      379.15      422.95     81.35 o 
   2  18   5        4.13      -90.60    102.50 o 
   3  18   5      111.38      104.20    113.15 o 
   4  18   5      212.41      304.61    132.37 o 
   5  18   5      515.86      696.46    193.93 o 
   6  18   5        7.66      185.34    264.78 o 
   1  19   5       17.60        0.13    102.33 o 
   2  19   5       29.69      146.54    116.37 o 
   3  19   5       20.50       55.88    119.46 o 
   0   0   6      148.40      136.53     34.06 o 
   1   0   6    78361.83    76224.29    496.46 o 
   2   0   6       83.72     1002.71     91.31 o 
   3   0   6    13705.89    13531.00     76.62 o 
   4   0   6     1074.93     1012.43     79.43 o 
   5   0   6     6731.08     6543.97     61.16 o 
   6   0   6      242.62      504.71     44.28 o 
   7   0   6     1484.36     1513.10     69.85 o 
   8   0   6      817.66      780.67     71.08 o 
   9   0   6     4515.89     4441.06     99.71 o 
  10   0   6      784.60      918.61     89.06 o 
  11   0   6      778.21      740.34    147.80 o 
  12   0   6        7.03       -6.62    140.42 o 
  13   0   6      236.16      348.59    160.26 o 
  14   0   6       36.68      237.72    178.78 o 
  15   0   6       58.86      115.49    165.20 o 
  16   0   6        0.36     -121.30    177.51 o 
   1   1   6     6331.33     5896.92     66.95 o 
   2   1   6     5159.78     4749.33     46.91 o 
   3   1   6     6501.95     6869.02     50.15 o 
   4   1   6     2024.16     2168.08     35.32 o 
   5   1   6       78.29      117.64     29.84 o 
   6   1   6     3676.48     3759.34     53.25 o 
   7   1   6     1351.09     1410.45     49.26 o 
   8   1   6      760.15      778.67     50.48 o 
   9   1   6      114.86      183.77     57.38 o 
  10   1   6      647.44      717.96     70.84 o 
  11   1   6       50.27      112.30     75.88 o 
  12   1   6       18.34       42.86    107.23 o 
  13   1   6        5.89       19.42    104.54 o 
  14   1   6       58.00      123.72    114.50 o 
  15   1   6       12.04       64.77    119.49 o 
  16   1   6        1.98       17.66    135.97 o 
   0   2   6    24987.08    27932.09    155.70 o 
   1   2   6      477.10      570.61     17.73 o 
   2   2   6     4733.93     4977.06     34.62 o 
   3   2   6       17.93       23.51     28.07 o 
   4   2   6      157.41      203.79     29.48 o 
   5   2   6     8703.79     8171.10    121.40 o 
   6   2   6       15.85       92.21     36.06 o 
   7   2   6      149.54      134.27     40.48 o 
   8   2   6      579.42      583.29     54.37 o 
   9   2   6     1885.55     1721.20     64.12 o 
  10   2   6       41.55       55.56     61.71 o 
  11   2   6        1.60      -13.71     58.18 o 
  12   2   6      339.56      270.40     58.29 o 
  13   2   6      330.81      377.01    100.95 o 
  14   2   6       27.76      138.56    114.51 o 
  15   2   6       19.52      115.31    121.84 o 
  16   2   6       39.47      117.83    129.24 o 
   1   3   6     6714.99     7404.13     76.43 o 
   2   3   6    34370.21    33574.89    218.95 o 
   3   3   6     7848.35     8090.25     51.12 o 
   4   3   6       47.68       82.35     30.00 o 
   5   3   6     1581.59     1569.64     59.00 o 
   6   3   6     7082.67     6347.56     52.05 o 
   7   3   6     2135.09     2140.89     46.68 o 
   8   3   6      668.17      554.38     44.94 o 
   9   3   6      284.30      299.91     53.21 o 
  10   3   6      702.44      625.43     53.00 o 
  11   3   6      478.08      415.36     45.91 o 
  12   3   6      543.05      466.87     97.43 o 
  13   3   6        0.19       31.67    106.26 o 
  14   3   6        2.22      141.33    108.83 o 
  15   3   6       55.22      129.68    117.30 o 
   0   4   6    12016.62    11647.58    130.75 o 
   1   4   6     7940.38     7797.48     68.14 o 
   2   4   6      351.21      366.92     18.86 o 
   3   4   6      195.43      270.82     25.65 o 
   4   4   6     2116.08     2060.95     36.36 o 
   5   4   6     4988.00     4678.23     65.04 o 
   6   4   6        2.08       90.36     41.93 o 
   7   4   6      141.30      165.16     39.39 o 
   8   4   6      721.57      723.78     45.60 o 
   9   4   6     2924.42     2706.44     66.95 o 
  10   4   6        1.63      -14.50     91.10 o 
  11   4   6       72.66       38.34     99.21 o 
  12   4   6      234.79      390.98    101.39 o 
  13   4   6      123.27      283.74    104.68 o 
  14   4   6        4.39       70.14    110.32 o 
  15   4   6        3.43       37.58    116.04 o 
   1   5   6       24.19       45.10     19.90 o 
   2   5   6      498.76      552.63     28.51 o 
   3   5   6     1540.85     1666.58     38.08 o 
   4   5   6     2547.62     2447.17     54.83 o 
   5   5   6     1266.10     1444.89     76.12 o 
   6   5   6      270.40      263.13     55.73 o 
   7   5   6      609.72      577.17     52.05 o 
   8   5   6     1231.93     1242.38     55.89 o 
   9   5   6      254.50      269.16     59.28 o 
  10   5   6      174.26      181.90     82.84 o 
  11   5   6      221.28      337.68     88.71 o 
  12   5   6      336.57      315.23    106.04 o 
  13   5   6       13.76      137.40    108.61 o 
  14   5   6        0.32       69.67    119.40 o 
  15   5   6       40.85       16.74    130.25 o 
   0   6   6      504.54      693.18     40.26 o 
   1   6   6    16944.70    17253.36    179.83 o 
   2   6   6      154.54      504.43     29.62 o 
   3   6   6     5712.63     5199.54     63.15 o 
   4   6   6      153.67      130.65     50.55 o 
   5   6   6    14425.39    13874.39    145.63 o 
   6   6   6     1556.09     1488.96     60.06 o 
   7   6   6      145.53      211.55     48.23 o 
   8   6   6       34.14       81.35     50.08 o 
   9   6   6     4639.61     4550.94     73.71 o 
  10   6   6      371.28      406.75     61.76 o 
  11   6   6       19.99      142.76     87.31 o 
  12   6   6       55.19      148.67     96.43 o 
  13   6   6      883.37      849.41    109.85 o 
  14   6   6      169.99      242.51    127.21 o 
  15   6   6        3.79      165.41    202.60 o 
   1   7   6     4797.23     5596.62    115.99 o 
   2   7   6      927.95      809.77     37.21 o 
   3   7   6     3377.68     3239.16     55.97 o 
   4   7   6     1474.79     1383.96     67.75 o 
   5   7   6     4004.61     4176.88    105.91 o 
   6   7   6      356.02      330.97     53.68 o 
   7   7   6     1889.25     1995.60     54.19 o 
   8   7   6      383.93      398.34     48.36 o 
   9   7   6      939.17      870.12     52.16 o 
  10   7   6       29.02      118.29     56.31 o 
  11   7   6      443.74      628.14    101.28 o 
  12   7   6       99.73      149.87     95.00 o 
  13   7   6       77.31      215.07    101.61 o 
  14   7   6       28.03      291.33    217.61 o 
  15   7   6       16.15      343.91    207.93 o 
   0   8   6       38.15       55.93     56.90 o 
   1   8   6       96.63       94.80     34.68 o 
   2   8   6      309.19      464.22     31.32 o 
   3   8   6      468.47      551.92     36.10 o 
   4   8   6      267.90      458.44     79.97 o 
   5   8   6      364.57      226.76     31.17 o 
   6   8   6       68.95       76.44     34.27 o 
   7   8   6      287.66      289.78     39.79 o 
   8   8   6       21.28       51.48     44.57 o 
   9   8   6      152.14      193.01     48.81 o 
  10   8   6      248.52      335.31     64.97 o 
  11   8   6       66.27      101.77     83.64 o 
  12   8   6        1.06      -34.81     87.43 o 
  13   8   6       16.76      100.51    202.60 o 
  14   8   6       13.58      151.07    208.15 o 
   1   9   6     1748.80     1989.00     53.80 o 
   2   9   6    10608.24    10006.24    208.33 o 
   3   9   6     2573.53     2516.96     47.19 o 
   4   9   6      777.55      835.32     42.24 o 
   5   9   6      387.17      331.33     35.37 o 
   6   9   6     3123.94     3027.16     92.47 o 
   7   9   6     1612.24     1406.05     44.94 o 
   8   9   6      816.49      740.32     32.35 o 
   9   9   6       14.01      -15.03     34.47 o 
  10   9   6      523.48      573.62     45.37 o 
  11   9   6      159.14      336.09    205.31 o 
  12   9   6      250.72      313.45    198.56 o 
  13   9   6        3.09       25.41    216.71 o 
  14   9   6       39.33      275.14    247.94 o 
   0  10   6     3536.84     3582.77    159.69 o 
   1  10   6     4850.74     5532.07    112.79 o 
   2  10   6      783.94      778.44     45.42 o 
   3  10   6      298.33      369.68     45.70 o 
   4  10   6      594.79      559.75     45.44 o 
   5  10   6     1748.92     1612.86     35.24 o 
   6  10   6      485.14      476.59     50.97 o 
   7  10   6      229.29      219.55     44.15 o 
   8  10   6      173.21      178.15     47.91 o 
   9  10   6     1334.35     1348.51     96.60 o 
  10  10   6      256.52      276.84     96.07 o 
  11  10   6       56.46       33.52    218.65 o 
  12  10   6        5.51      -56.97    207.31 o 
  13  10   6       65.68      244.71    216.15 o 
   1  11   6      260.39      298.49     47.20 o 
   2  11   6      960.18     1080.74     48.73 o 
   3  11   6       41.92       27.49     49.85 o 
   4  11   6        0.42       13.71     41.38 o 
   5  11   6      223.46      255.02    102.72 o 
   6  11   6      417.24      378.83     82.15 o 
   7  11   6        3.41       32.73     36.10 o 
   8  11   6        0.85       46.94    160.15 o 
   9  11   6      155.68      129.95     96.33 o 
  10  11   6      113.02      213.46     95.56 o 
  11  11   6        1.73      287.13    188.36 o 
  12  11   6       14.00       77.23    216.71 o 
  13  11   6        8.49      109.22    230.54 o 
   0  12   6     5207.33     5539.05    212.34 o 
   1  12   6     4580.14     4784.54    130.23 o 
   2  12   6       97.72      158.43     52.60 o 
   3  12   6     2042.88     2026.34     71.41 o 
   4  12   6     2313.86     2183.44     57.73 o 
   5  12   6     3885.13     3446.66    142.33 o 
   6  12   6       10.29       88.54    114.26 o 
   7  12   6       85.06      135.37    116.62 o 
   8  12   6     1102.35     1141.16    131.82 o 
   9  12   6     1248.51     1169.17    166.41 o 
  10  12   6       45.27      175.57    173.98 o 
  11  12   6       21.39      211.59    188.36 o 
  12  12   6      184.57      229.54    188.19 o 
   1  13   6      457.39      446.76     32.04 o 
   2  13   6     6278.95     6321.41    138.85 o 
   3  13   6       70.72      149.97     49.05 o 
   4  13   6      136.48      110.02     34.91 o 
   5  13   6      890.51      826.27     76.24 o 
   6  13   6     2019.07     1916.34     75.77 o 
   7  13   6      103.18      173.67     67.99 o 
   8  13   6       45.63      170.97    128.44 o 
   9  13   6      238.29      342.87    141.89 o 
  10  13   6      374.37      390.18    173.77 o 
  11  13   6       43.64      101.81    181.17 o 
   0  14   6      519.75      410.72     65.21 o 
   1  14   6      530.43      580.33     36.57 o 
   2  14   6       74.39       85.73     54.56 o 
   3  14   6     1185.41     1248.38     87.50 o 
   4  14   6      116.42      109.63     77.83 o 
   5  14   6     1000.96      860.42     76.63 o 
   6  14   6       49.81       26.34     64.36 o 
   7  14   6       88.31       65.69    129.87 o 
   8  14   6       13.61       52.36    145.93 o 
   9  14   6       94.17      130.49    158.10 o 
  10  14   6        4.75      153.66    163.31 o 
  11  14   6       72.29      271.90    166.00 o 
   1  15   6      113.04      159.97     61.45 o 
   2  15   6     3486.54     3524.16     84.69 o 
   3  15   6       53.38      158.29     87.91 o 
   4  15   6      132.53      125.20     87.85 o 
   5  15   6      123.15        0.03    147.21 o 
   6  15   6     1176.70     1128.07    155.46 o 
   7  15   6       40.62       96.83    143.68 o 
   8  15   6       68.11       95.25    149.86 o 
   9  15   6        4.65      -41.42    145.85 o 
  10  15   6      168.50      165.83    155.08 o 
   0  16   6     1708.99     1848.55    146.18 o 
   1  16   6      939.51     1017.74     67.64 o 
   2  16   6       28.85        0.05     76.58 o 
   3  16   6      772.07      693.64     82.26 o 
   4  16   6     2030.36     2010.93    151.57 o 
   5  16   6     1108.39      933.48    171.48 o 
   6  16   6      111.15      130.58    159.24 o 
   7  16   6       38.06       58.90    164.76 o 
   8  16   6      215.17      196.55    182.11 o 
   1  17   6       76.97       93.89     79.20 o 
   2  17   6       35.15      130.18     79.02 o 
   3  17   6      165.26      197.78    114.57 o 
   4  17   6        0.19       43.78    115.58 o 
   5  17   6       17.40      171.37    186.08 o 
   6  17   6       66.42       30.56    189.52 o 
   7  17   6        0.01      -84.41    169.23 o 
   0  18   6      533.10      673.11    121.00 o 
   1  18   6      641.05      617.01     84.15 o 
   2  18   6        1.97       25.84    111.15 o 
   3  18   6      363.61      374.69    121.06 o 
   4  18   6      419.95      481.06    124.36 o 
   5  18   6      802.95      718.78    190.85 o 
   1  19   6      612.08      715.25    101.04 o 
   2  19   6      851.71      985.96    121.97 o 
   1   1   7    31482.34    30123.43    129.24 o 
   2   1   7     2911.86     2951.35     41.76 o 
   3   1   7    29039.05    28212.06    170.07 o 
   4   1   7      371.18      764.15     38.23 o 
   5   1   7     8378.40     8479.84     63.89 o 
   6   1   7      461.65      523.54     42.67 o 
   7   1   7     6932.53     7214.55     61.42 o 
   8   1   7      343.41      367.53     59.86 o 
   9   1   7     1285.37     1261.57     69.32 o 
  10   1   7        9.92      -42.09     74.37 o 
  11   1   7      735.54      814.04    104.90 o 
  12   1   7       50.89       54.08    104.70 o 
  13   1   7      172.76      116.44     79.54 o 
  14   1   7        1.75       54.66    115.08 o 
  15   1   7       58.98      231.64    124.32 o 
   0   2   7    28226.07    27118.33    141.40 o 
   1   2   7     3901.66     3903.38     37.35 o 
   2   2   7      250.01      257.68     27.64 o 
   3   2   7     3555.31     3750.86     38.04 o 
   4   2   7    13136.11    12704.16     81.98 o 
   5   2   7      806.74     1161.95     44.61 o 
   6   2   7      302.71      247.09     37.17 o 
   7   2   7       12.89       56.68     44.95 o 
   8   2   7     3439.11     3485.18     60.22 o 
   9   2   7       25.96       61.38     61.59 o 
  10   2   7      421.88      334.81     69.33 o 
  11   2   7      333.28      279.30     68.18 o 
  12   2   7      192.16      253.15     65.98 o 
  13   2   7      153.12      133.70    108.74 o 
  14   2   7       60.11      116.42    110.30 o 
  15   2   7        0.68       78.30    118.29 o 
   1   3   7     3714.72     3443.00     60.06 o 
   2   3   7     1845.09     1852.98     22.12 o 
   3   3   7     1341.58     1440.55     38.74 o 
   4   3   7      231.07      243.59     32.22 o 
   5   3   7     1904.01     1964.44     46.19 o 
   6   3   7      182.16      218.70     58.26 o 
   7   3   7      895.29      839.22     54.11 o 
   8   3   7       11.60       45.07     51.60 o 
   9   3   7       15.50        4.70     58.69 o 
  10   3   7       25.92      -23.45     57.79 o 
  11   3   7        8.94       -3.74     56.51 o 
  12   3   7       11.55       26.57     50.69 o 
  13   3   7        2.03      -10.39    102.20 o 
  14   3   7        0.45       95.77    115.40 o 
  15   3   7        0.17       88.27    124.75 o 
   0   4   7     5156.73     4591.48     43.54 o 
   1   4   7     2083.15     1827.93     30.08 o 
   2   4   7       49.71      130.29     24.53 o 
   3   4   7      742.86      783.88     25.30 o 
   4   4   7     7550.28     6883.45     97.73 o 
   5   4   7     1187.97     1136.76     49.10 o 
   6   4   7      858.62      734.57     57.43 o 
   7   4   7        8.73       63.56     49.95 o 
   8   4   7     1796.08     1764.27     56.17 o 
   9   4   7       31.00       46.55     49.34 o 
  10   4   7      388.55      265.28     56.03 o 
  11   4   7        3.19      -42.77    103.59 o 
  12   4   7      360.20      460.11    103.39 o 
  13   4   7       53.30       24.23    113.28 o 
  14   4   7      139.05      158.94    121.82 o 
  15   4   7       23.79       19.50    128.57 o 
   1   5   7    12717.73    12902.85    119.68 o 
   2   5   7     1001.51     1160.44     37.19 o 
   3   5   7    10840.88    10521.84    112.88 o 
   4   5   7     1146.81     1523.97     40.80 o 
   5   5   7     5629.45     5460.70     74.69 o 
   6   5   7      893.08      987.51     60.06 o 
   7   5   7     5145.26     5419.55    103.75 o 
   8   5   7      817.05      858.19     68.50 o 
   9   5   7      572.93      586.26     71.02 o 
  10   5   7      489.45      439.09     96.81 o 
  11   5   7     1243.84     1279.43    113.16 o 
  12   5   7      429.06      270.03    109.30 o 
  13   5   7        1.23      141.74    117.43 o 
  14   5   7       38.73      142.53    117.38 o 
  15   5   7       88.84       39.29    126.12 o 
   0   6   7     9534.08    10816.27    141.65 o 
   1   6   7      108.79      172.86     25.21 o 
   2   6   7      522.21      593.30     39.58 o 
   3   6   7     2615.95     2688.71     63.62 o 
   4   6   7     1434.08     1656.48     55.96 o 
   5   6   7       27.24       72.81     86.05 o 
   6   6   7      287.49      354.91     83.86 o 
   7   6   7      859.28      961.09     55.02 o 
   8   6   7      841.59      857.12     66.61 o 
   9   6   7        3.09       39.51     66.66 o 
  10   6   7       10.10       32.66     67.88 o 
  11   6   7       51.81       77.03     97.79 o 
  12   6   7        7.54      126.24    101.32 o 
  13   6   7       14.41      116.16    111.10 o 
  14   6   7       55.48      142.48    122.88 o 
  15   6   7        3.62        9.11    185.69 o 
   1   7   7    10131.86     9840.12    115.64 o 
   2   7   7        6.65       33.21     36.18 o 
   3   7   7    10564.73    10081.42     88.86 o 
   4   7   7      326.61      502.11     65.53 o 
   5   7   7     2769.91     2621.31    105.91 o 
   6   7   7        2.54       71.56     75.67 o 
   7   7   7     4164.02     4211.26     80.61 o 
   8   7   7      608.37      661.41     54.41 o 
   9   7   7      127.91      114.29     83.63 o 
  10   7   7       27.34      125.69     68.78 o 
  11   7   7      402.63      506.05     90.78 o 
  12   7   7      298.60      291.19     99.03 o 
  13   7   7       14.72       37.19    105.53 o 
  14   7   7       12.34      313.23    219.84 o 
   0   8   7    14637.60    14312.85    455.96 o 
   1   8   7      205.47      339.35     40.74 o 
   2   8   7      153.68      150.07     36.67 o 
   3   8   7      617.46      848.56     52.85 o 
   4   8   7    12962.37    11987.71    220.02 o 
   5   8   7       33.92       66.19     92.67 o 
   6   8   7     1932.56     1765.21     57.00 o 
   7   8   7      346.39      440.08     58.34 o 
   8   8   7     2283.06     2498.14     71.66 o 
   9   8   7       58.85       46.10     64.64 o 
  10   8   7      530.69      725.79     69.76 o 
  11   8   7      115.53      163.11     67.49 o 
  12   8   7      380.12      471.51    176.15 o 
  13   8   7        9.28      246.17    196.91 o 
  14   8   7      145.20      390.55    191.91 o 
   1   9   7       74.47      160.28     37.68 o 
   2   9   7        0.29       24.98     37.95 o 
   3   9   7      240.78      243.20     40.13 o 
   4   9   7       73.68       59.47     43.18 o 
   5   9   7      527.55      600.24     85.05 o 
   6   9   7      186.72      178.25     24.63 o 
   7   9   7      322.00      304.90     37.67 o 
   8   9   7        0.60       15.05     42.46 o 
   9   9   7      272.74      214.16     61.86 o 
  10   9   7      128.24       70.68     56.53 o 
  11   9   7       96.67       19.86    244.92 o 
  12   9   7        2.48      231.68    311.11 o 
  13   9   7       24.89      112.53    271.40 o 
  14   9   7       31.54      178.73    337.59 o 
   0  10   7     4428.92     4779.51    139.03 o 
   1  10   7      276.11      326.74     46.39 o 
   2  10   7        9.38       24.52     42.36 o 
   3  10   7      377.41      429.45     47.89 o 
   4  10   7     3108.63     2891.43     57.91 o 
   5  10   7      244.38      187.51     39.55 o 
   6  10   7       77.11       62.68     28.57 o 
   7  10   7       13.47       38.08     21.22 o 
   8  10   7     1549.80     1420.42     55.24 o 
   9  10   7       23.40       55.23    106.84 o 
  10  10   7      237.46      264.70    107.34 o 
  11  10   7       14.50       26.48    251.54 o 
  12  10   7      191.52      317.73    317.73 o 
  13  10   7        2.74      145.63    278.02 o 
   1  11   7     3054.32     3268.10     62.10 o 
   2  11   7      350.14      348.16     52.30 o 
   3  11   7     4233.63     4437.41     70.18 o 
   4  11   7      361.43      472.91     51.13 o 
   5  11   7     1042.92     1090.32     43.31 o 
   6  11   7       16.66        3.52    124.06 o 
   7  11   7     2586.80     2382.19    110.50 o 
   8  11   7      126.29      225.24    171.48 o 
   9  11   7       28.02       89.13    115.45 o 
  10  11   7       23.25       78.06    158.82 o 
  11  11   7      398.29      630.11    196.42 o 
  12  11   7       21.67      221.17    367.38 o 
   0  12   7       10.07       19.59     45.71 o 
   1  12   7      386.97      418.07     53.38 o 
   2  12   7      316.68      311.11     56.18 o 
   3  12   7      195.68      241.03     52.91 o 
   4  12   7       75.95       70.44     47.13 o 
   5  12   7      143.65      120.58     44.36 o 
   6  12   7      345.98      410.47    129.91 o 
   7  12   7       66.98      112.56    143.00 o 
   8  12   7        3.05       89.46    151.36 o 
   9  12   7       17.73      141.88    119.02 o 
  10  12   7      250.31      246.06    215.81 o 
  11  12   7       31.61      293.26    261.47 o 
  12  12   7       15.89      169.42    334.28 o 
   1  13   7     2076.99     2081.46     68.51 o 
   2  13   7      408.76      533.64     55.78 o 
   3  13   7     2462.51     2466.51     66.76 o 
   4  13   7       33.30       44.12     43.99 o 
   5  13   7      528.42      412.29     81.74 o 
   6  13   7       21.86        7.57    138.20 o 
   7  13   7     1070.84     1245.93    156.48 o 
   8  13   7        3.87      103.22    155.42 o 
   9  13   7       55.68      168.54    159.28 o 
  10  13   7        2.14       48.98    209.23 o 
  11  13   7      247.30      333.31    236.52 o 
   0  14   7      635.18      841.70     51.84 o 
   1  14   7      643.98      619.23     73.98 o 
   2  14   7       76.27       88.80     71.07 o 
   3  14   7      713.04      500.49     92.40 o 
   4  14   7      417.73      478.54     84.49 o 
   5  14   7      517.17      369.73     84.20 o 
   6  14   7      466.62      508.67     81.91 o 
   7  14   7       76.09       34.22    154.29 o 
   8  14   7       42.56       56.77    160.01 o 
   9  14   7       67.12      178.37    174.54 o 
  10  14   7      228.32      376.29    180.03 o 
   1  15   7       12.86       18.58     57.76 o 
   2  15   7      181.58      114.22     75.17 o 
   3  15   7       26.78       39.19     82.56 o 
   4  15   7        1.00       49.89     88.71 o 
   5  15   7        5.42      -11.20     84.91 o 
   6  15   7       55.59     -104.77    156.55 o 
   7  15   7       70.87       38.18    165.18 o 
   8  15   7        8.58     -126.31    161.21 o 
   9  15   7        0.25       39.81    163.33 o 
   0  16   7     1430.76     1386.10    116.29 o 
   1  16   7       68.31       26.35     78.44 o 
   2  16   7       40.49       71.92     81.55 o 
   3  16   7      142.42       76.10     86.03 o 
   4  16   7      691.89      722.70    152.51 o 
   5  16   7      237.32      193.34    142.60 o 
   6  16   7       52.82       18.64    162.57 o 
   7  16   7        8.76      -94.07    169.02 o 
   8  16   7      192.08      153.32    173.06 o 
   1  17   7     1227.70     1177.25     85.01 o 
   2  17   7       59.01       64.85     88.71 o 
   3  17   7     1534.70     1472.55    122.04 o 
   4  17   7       21.02      135.83    120.26 o 
   5  17   7      344.67      378.45    187.45 o 
   6  17   7        0.11      -72.48    183.78 o 
   7  17   7      777.16      785.31    173.77 o 
   0  18   7      269.94      293.58    118.23 o 
   1  18   7       25.44       11.99     83.79 o 
   2  18   7       12.93       85.53    115.65 o 
   3  18   7       23.60       51.97    121.34 o 
   4  18   7      179.00      222.30    124.70 o 
   5  18   7       31.45      111.08    187.66 o 
   0   0   8     3638.32     3140.75     55.08 o 
   1   0   8      905.11     1310.65     92.67 o 
   2   0   8      892.43      947.44     33.12 o 
   3   0   8     4274.79     4510.38    175.34 o 
   4   0   8     6257.45     6209.15    321.04 o 
   5   0   8     5015.30     4612.19    231.68 o 
   6   0   8     3805.98     3630.71     76.43 o 
   7   0   8     5129.39     5055.55    169.66 o 
   8   0   8     2255.78     2356.36    112.04 o 
   9   0   8      645.63      754.95    116.74 o 
  10   0   8     1445.18     1463.01    142.24 o 
  11   0   8      116.13       91.27    153.61 o 
  12   0   8      135.33      207.99    160.21 o 
  13   0   8      767.79      960.24    171.48 o 
  14   0   8      229.31      315.93    176.54 o 
  15   0   8      177.58      350.37    194.68 o 
   1   1   8     2026.37     1777.24     31.58 o 
   2   1   8       50.80       72.59     28.88 o 
   3   1   8     1218.80     1087.90     38.10 o 
   4   1   8        4.01       29.33     35.45 o 
   5   1   8       35.89       81.58     39.73 o 
   6   1   8       76.26       96.71     51.67 o 
   7   1   8      109.31       89.68     50.05 o 
   8   1   8       53.77      133.79     76.19 o 
   9   1   8      353.02      383.28     88.99 o 
  10   1   8       34.83      145.18     95.19 o 
  11   1   8       27.91      -68.10     98.20 o 
  12   1   8      155.34      123.65     81.63 o 
  13   1   8       55.64      100.02     85.45 o 
  14   1   8       14.79       53.84    114.60 o 
  15   1   8        1.33       44.42    117.41 o 
   0   2   8      789.10      674.49     35.23 o 
   1   2   8    15959.44    15574.38    127.47 o 
   2   2   8     1909.01     1934.05     30.29 o 
   3   2   8      500.66      518.54     29.82 o 
   4   2   8     3910.31     3904.73     55.83 o 
   5   2   8     1282.01     1417.70     51.97 o 
   6   2   8       60.17       57.31     52.53 o 
   7   2   8      231.92      273.74     56.26 o 
   8   2   8      656.79      661.28     59.44 o 
   9   2   8      935.01      882.08     68.98 o 
  10   2   8       79.67      123.51     73.10 o 
  11   2   8        3.39      -72.97     72.97 o 
  12   2   8      165.35      122.87     73.45 o 
  13   2   8      217.33      221.67    103.09 o 
  14   2   8       90.14      158.15    117.62 o 
  15   2   8        1.21      204.73    120.10 o 
   1   3   8      889.13      947.62     33.79 o 
   2   3   8     4130.94     3524.22     30.28 o 
   3   3   8     3935.54     3494.28     41.13 o 
   4   3   8      404.93      390.04     35.74 o 
   5   3   8       89.71      208.90     42.00 o 
   6   3   8     4419.80     4137.66     66.74 o 
   7   3   8     2589.02     2307.35     59.47 o 
   8   3   8      482.97      645.49     55.41 o 
   9   3   8       76.94      125.79     55.42 o 
  10   3   8      725.75      824.66     70.30 o 
  11   3   8      545.99      448.25     72.67 o 
  12   3   8       59.49       95.92     67.93 o 
  13   3   8       12.57       11.70    114.95 o 
  14   3   8       56.01       49.16    121.33 o 
  15   3   8       60.83      174.31    137.80 o 
   0   4   8    16508.71    15554.24    180.56 o 
   1   4   8       25.43      253.21     31.08 o 
   2   4   8      303.08      316.18     27.22 o 
   3   4   8     3505.37     3580.62     43.65 o 
   4   4   8     8689.88     8232.11    105.50 o 
   5   4   8     2250.77     2284.69     66.64 o 
   6   4   8        9.70       18.11     61.33 o 
   7   4   8        1.79       -3.86     56.40 o 
   8   4   8      900.94      865.83     58.65 o 
   9   4   8      435.59      490.72     59.98 o 
  10   4   8        2.70       54.40     61.20 o 
  11   4   8        0.11       -5.06     59.51 o 
  12   4   8      163.50      150.40    110.05 o 
  13   4   8      228.35      137.03    112.04 o 
  14   4   8       50.93       61.48    125.90 o 
  15   4   8        5.83      107.43    133.33 o 
   1   5   8      575.53      595.37     28.52 o 
   2   5   8      846.37      720.04     60.20 o 
   3   5   8     1215.57     1151.08     32.17 o 
   4   5   8      288.11      345.55     38.22 o 
   5   5   8      152.32      168.06     55.47 o 
   6   5   8      394.06      470.51     64.07 o 
   7   5   8      153.00      136.54     56.28 o 
   8   5   8       13.81       83.00     56.34 o 
   9   5   8      201.44      229.57     54.90 o 
  10   5   8       19.82        1.18     76.85 o 
  11   5   8       25.28      -66.70    101.61 o 
  12   5   8       11.42       35.53    106.92 o 
  13   5   8       20.57       46.44    109.97 o 
  14   5   8        4.07       72.25    116.43 o 
  15   5   8        3.17        9.34    124.83 o 
   0   6   8    10839.95    10365.54    172.16 o 
   1   6   8     2536.63     2179.46     34.55 o 
   2   6   8       40.80      114.54     40.64 o 
   3   6   8     1836.78     2078.74     57.62 o 
   4   6   8    11874.83    10667.64    186.89 o 
   5   6   8     2219.71     2293.42     99.29 o 
   6   6   8     1423.70     1400.64     80.57 o 
   7   6   8      896.91      915.05     69.25 o 
   8   6   8     2862.51     2778.45     77.46 o 
   9   6   8     1149.56     1280.25     77.04 o 
  10   6   8      231.34      173.21     77.98 o 
  11   6   8       44.27       27.85    105.01 o 
  12   6   8      638.86      637.94    110.06 o 
  13   6   8      131.77      164.48    108.61 o 
  14   6   8       66.52      168.86    118.50 o 
   1   7   8      379.91      371.75     43.19 o 
   2   7   8     4875.05     4462.63     64.23 o 
   3   7   8      175.78      117.51     55.17 o 
   4   7   8        8.61       22.63     83.46 o 
   5   7   8      122.24      174.31     88.81 o 
   6   7   8     1443.78     1475.47     77.56 o 
   7   7   8      242.60      275.20     69.78 o 
   8   7   8        8.95       56.50     68.63 o 
   9   7   8       60.71       49.93     71.47 o 
  10   7   8      115.29      121.83     88.86 o 
  11   7   8      114.63      156.32     75.17 o 
  12   7   8        2.09      123.90    104.94 o 
  13   7   8       94.51      212.33    114.45 o 
  14   7   8        6.40      188.73    197.22 o 
   0   8   8     1899.97     1801.37     41.81 o 
   1   8   8      768.39      908.23     43.04 o 
   2   8   8      139.16      148.21     50.32 o 
   3   8   8      376.90      391.40     56.39 o 
   4   8   8      205.95      182.80     75.23 o 
   5   8   8       97.32       52.68     81.03 o 
   6   8   8        3.97       44.79     76.36 o 
   7   8   8      389.13      376.75     69.58 o 
   8   8   8      297.23      287.40     70.06 o 
   9   8   8       21.40        9.73     76.08 o 
  10   8   8      135.51       94.24     74.91 o 
  11   8   8       60.39       76.84     76.26 o 
  12   8   8        0.65       96.18    190.85 o 
  13   8   8        0.28      303.13    203.25 o 
  14   8   8        3.85      137.41    203.25 o 
   1   9   8     1015.74     1009.95     47.55 o 
   2   9   8     4526.51     4545.23     77.32 o 
   3   9   8     2769.04     2414.37     63.03 o 
   4   9   8       34.03      121.70     67.36 o 
   5   9   8       98.82      184.71     88.87 o 
   6   9   8     2026.90     2028.82     95.67 o 
   7   9   8     2267.03     1903.57     97.49 o 
   8   9   8       26.98      177.03     64.30 o 
   9   9   8      102.11      110.53     63.44 o 
  10   9   8      458.59      527.26     66.25 o 
  11   9   8      259.28      376.68    115.46 o 
  12   9   8       23.33      284.64    311.11 o 
  13   9   8       14.32       33.10    271.40 o 
   0  10   8     1391.30     1084.87     73.78 o 
   1  10   8       35.60       87.53     49.99 o 
   2  10   8      265.33      288.80     42.81 o 
   3  10   8     1369.10     1250.35     48.60 o 
   4  10   8      465.64      526.74     53.72 o 
   5  10   8      836.80      907.10     56.96 o 
   6  10   8      638.38      656.36    165.41 o 
   7  10   8       15.35       42.30     49.54 o 
   8  10   8        4.17       -2.34     51.59 o 
   9  10   8       41.98      134.68     50.64 o 
  10  10   8      168.77      142.36    118.38 o 
  11  10   8       52.14      151.04    268.09 o 
  12  10   8        1.32      -39.72    324.35 o 
  13  10   8       46.64      304.50    284.64 o 
   1  11   8      989.05     1033.32     57.15 o 
   2  11   8      253.41      274.48     49.66 o 
   3  11   8      601.93      584.82     54.68 o 
   4  11   8       77.54       83.18     55.12 o 
   5  11   8      482.41      507.43     53.28 o 
   6  11   8      284.68      299.58     48.24 o 
   7  11   8      171.89      181.68     32.42 o 
   8  11   8      168.60      126.08    271.40 o 
   9  11   8      130.25      165.90    119.16 o 
  10  11   8       92.46      151.05    118.25 o 
  11  11   8       69.45      221.18    218.44 o 
  12  11   8       35.67      251.75    223.36 o 
   0  12   8     4037.08     4204.54    123.25 o 
   1  12   8     1331.71     1420.91     57.25 o 
   2  12   8       29.71       90.95     52.47 o 
   3  12   8     1139.25     1256.04     66.30 o 
   4  12   8     2291.07     2302.04     65.54 o 
   5  12   8     1601.39     1624.95     73.53 o 
   6  12   8       12.23        7.92     41.08 o 
   7  12   8      182.23      204.83    141.10 o 
   8  12   8      935.46      994.28    149.82 o 
   9  12   8      549.66      601.27    132.12 o 
  10  12   8       26.11       63.89    203.56 o 
  11  12   8       11.13       56.12    219.39 o 
  12  12   8      149.64      206.78    244.90 o 
   1  13   8      239.94      300.53     71.21 o 
   2  13   8     5690.49     5389.52     70.43 o 
   3  13   8      157.05      245.50     60.83 o 
   4  13   8        4.14       39.18     87.08 o 
   5  13   8      402.90      357.89    135.71 o 
   6  13   8     2178.68     2043.82    148.83 o 
   7  13   8      312.31      380.89    141.44 o 
   8  13   8        4.56      140.51    157.89 o 
   9  13   8       90.73      164.63    121.01 o 
  10  13   8      343.68      539.85    236.06 o 
  11  13   8      106.21      213.69    239.39 o 
   0  14   8      137.56       58.83    104.61 o 
   1  14   8       19.09       16.96     73.83 o 
   2  14   8       63.74      113.94     74.87 o 
   3  14   8       86.35      124.92     96.88 o 
   4  14   8        5.12       27.60     85.33 o 
   5  14   8       11.24      -32.03     87.98 o 
   6  14   8       50.29        5.69     85.49 o 
   7  14   8        1.96      -45.77    151.34 o 
   8  14   8        3.69       80.66    153.58 o 
   9  14   8       66.80      126.97    165.73 o 
  10  14   8       23.42      128.64    177.61 o 
   1  15   8      819.52      759.52     78.40 o 
   2  15   8     1026.08     1118.28     81.30 o 
   3  15   8     1033.03      941.21     88.33 o 
   4  15   8       16.73       60.13     94.78 o 
   5  15   8      229.04      136.22     93.10 o 
   6  15   8      310.26      218.63    151.34 o 
   7  15   8      576.29      428.91    162.57 o 
   8  15   8        1.11      -12.90    163.53 o 
   9  15   8        4.36      -25.12    170.92 o 
   0  16   8      615.17      782.81    120.73 o 
   1  16   8      750.95      655.29     83.61 o 
   2  16   8        2.73      -21.79     91.81 o 
   3  16   8       64.00      108.31     90.81 o 
   4  16   8      533.58      588.50     99.52 o 
   5  16   8      144.44      276.26    190.85 o 
   6  16   8      150.25      149.73    184.49 o 
   7  16   8      171.27       91.02    164.24 o 
   8  16   8       23.88       -0.91    176.37 o 
   1  17   8        3.68      -52.85     85.20 o 
   2  17   8       78.91      101.97     90.60 o 
   3  17   8       19.78       41.05    122.43 o 
   4  17   8       26.65       27.73    119.25 o 
   5  17   8        8.49       45.13    200.27 o 
   6  17   8        4.84       68.07    172.07 o 
   0  18   8     1138.06     1174.78    126.45 o 
   1  18   8      306.66      338.65     85.97 o 
   2  18   8       24.57       52.03    120.91 o 
   3  18   8      111.58       79.47    121.42 o 
   4  18   8      538.77      632.23    131.52 o 
   1   1   9     4933.45     5469.36     57.29 o 
   2   1   9    35249.63    35325.77    120.58 o 
   3   1   9     1625.84     2013.81     39.20 o 
   4   1   9      274.54      325.03     62.13 o 
   5   1   9     3824.45     3975.89     58.27 o 
   6   1   9    15366.56    15013.60    100.48 o 
   7   1   9      263.11      350.02     61.68 o 
   8   1   9      787.65      692.45     64.81 o 
   9   1   9      971.79      990.16     74.67 o 
  10   1   9     2453.01     2633.27     85.53 o 
  11   1   9       32.48      188.46     82.93 o 
  12   1   9      290.73      220.24    104.41 o 
  13   1   9       65.30       90.20     92.27 o 
  14   1   9      111.54      346.20    114.53 o 
  15   1   9        3.30       84.61    121.77 o 
   0   2   9     4328.01     4502.27     58.35 o 
   1   2   9      480.36      390.87     37.32 o 
   2   2   9      758.56      733.92     22.50 o 
   3   2   9     5609.65     5184.24     56.29 o 
   4   2   9      496.55      614.64     40.77 o 
   5   2   9     5910.51     5667.78     71.66 o 
   6   2   9       55.57      119.21     54.10 o 
   7   2   9       21.81       41.65     57.73 o 
   8   2   9      380.20      390.33     64.59 o 
   9   2   9      510.63      706.65     67.73 o 
  10   2   9       53.77      117.08     80.76 o 
  11   2   9      124.24      120.02     84.79 o 
  12   2   9       69.10       40.14     80.06 o 
  13   2   9      274.19      334.31    116.04 o 
  14   2   9        1.12       48.40    120.52 o 
  15   2   9        2.13       52.28    123.59 o 
   1   3   9       16.77       40.95     32.81 o 
   2   3   9       93.54      121.05     25.09 o 
   3   3   9       76.55       61.36     22.92 o 
   4   3   9      194.23      175.29     36.69 o 
   5   3   9       53.99       63.87     43.75 o 
   6   3   9       49.69       50.73     56.99 o 
   7   3   9        0.22       19.45     59.75 o 
   8   3   9        5.94      -22.62     57.93 o 
   9   3   9       12.83        6.03     60.22 o 
  10   3   9      297.85      271.56     73.32 o 
  11   3   9       26.95        7.90     75.16 o 
  12   3   9        5.19      -76.35     76.35 o 
  13   3   9        0.15      -20.70    123.31 o 
  14   3   9       80.01      111.57    124.99 o 
  15   3   9        0.51       88.19    128.22 o 
   0   4   9     2653.85     2710.95     47.85 o 
   1   4   9     8796.87     8756.96     83.12 o 
   2   4   9      915.05     1199.77     34.31 o 
   3   4   9     3036.46     2559.67     29.84 o 
   4   4   9       43.01       83.02     28.30 o 
   5   4   9     3894.73     4005.69     58.61 o 
   6   4   9        6.93       96.79     54.82 o 
   7   4   9      894.81      769.80     59.88 o 
   8   4   9        9.64       -4.25     57.92 o 
   9   4   9     1432.41     1639.97     64.85 o 
  10   4   9        6.32       60.28     62.36 o 
  11   4   9        0.61      -69.00     69.00 o 
  12   4   9       50.20      -14.73    110.48 o 
  13   4   9       72.47       45.82    112.50 o 
  14   4   9       29.90       65.12    120.47 o 
  15   4   9        0.25       67.67    135.76 o 
   1   5   9       40.39      252.13     32.34 o 
   2   5   9     8538.09     7779.94     94.59 o 
   3   5   9        0.28       54.36     33.31 o 
   4   5   9     1640.66     1655.91     37.76 o 
   5   5   9       19.09      146.25     42.70 o 
   6   5   9     2840.89     2871.89     71.71 o 
   7   5   9        0.68        1.78     66.25 o 
   8   5   9     1595.32     1585.29     65.07 o 
   9   5   9        4.23       42.87     62.97 o 
  10   5   9      385.04      463.64     61.90 o 
  11   5   9       14.47      -99.65     99.65 o 
  12   5   9      356.55      465.22    109.11 o 
  13   5   9       28.76       19.87    108.85 o 
  14   5   9       86.95       49.42    122.09 o 
   0   6   9      532.31      511.65     27.13 o 
   1   6   9      413.05      438.56     52.61 o 
   2   6   9       84.06      119.93     37.96 o 
   3   6   9      702.52      652.29     56.29 o 
   4   6   9      762.32      733.77     40.01 o 
   5   6   9       38.82       79.07     59.88 o 
   6   6   9       10.97      108.69     83.89 o 
   7   6   9      153.55      174.58     88.65 o 
   8   6   9       20.44       68.71     72.72 o 
   9   6   9       53.67       84.20     77.97 o 
  10   6   9       83.83       78.90     81.86 o 
  11   6   9       96.68       19.87     85.50 o 
  12   6   9       91.54      103.67    104.39 o 
  13   6   9        1.97       14.86    105.41 o 
  14   6   9        2.14       11.66    160.90 o 
   1   7   9       15.20      214.81     36.06 o 
   2   7   9     9288.26     8221.15     95.98 o 
   3   7   9      299.01      423.65    185.34 o 
   4   7   9       31.17      -46.34    198.58 o 
   5   7   9      264.65      274.77     31.22 o 
   6   7   9     3144.71     2836.92    197.26 o 
   7   7   9      146.74      241.30     99.20 o 
   8   7   9       35.14       35.40     73.74 o 
   9   7   9      229.74      244.51     75.29 o 
  10   7   9      562.58      596.91     83.07 o 
  11   7   9        5.91       11.48     83.01 o 
  12   7   9       50.53       92.25    112.44 o 
  13   7   9        1.41      251.10    209.23 o 
  14   7   9       37.56       39.67    164.18 o 
   0   8   9      417.79      348.50     41.72 o 
   1   8   9     9658.44     8767.88     79.44 o 
   2   8   9        4.23      406.31     48.03 o 
   3   8   9     5034.31     4741.95    102.36 o 
   4   8   9      300.03      276.93    105.11 o 
   5   8   9     4433.61     4536.29    294.57 o 
   6   8   9        0.85      168.85     39.16 o 
   7   8   9     1501.14     1539.75    112.14 o 
   8   8   9      401.17      482.94     76.99 o 
   9   8   9     1258.21     1410.48     85.77 o 
  10   8   9      134.96      103.61     87.92 o 
  11   8   9      166.18      177.08     86.72 o 
  12   8   9       31.71      238.77    195.60 o 
  13   8   9      145.55      347.15    210.01 o 
   1   9   9     1080.98      952.07     46.08 o 
   2   9   9      290.41      295.87     42.82 o 
   3   9   9      909.35      809.61     52.26 o 
   4   9   9      137.21      184.92     83.37 o 
   5   9   9      345.29      246.73    152.56 o 
   6   9   9      183.40      223.21    158.94 o 
   7   9   9      195.96      166.22     30.33 o 
   8   9   9       41.83       38.23     71.26 o 
   9   9   9       86.99      133.82     73.08 o 
  10   9   9       17.08        6.82     73.42 o 
  11   9   9       56.01       39.52    131.38 o 
  12   9   9        5.63     -132.39    317.73 o 
  13   9   9        0.61      145.63    297.88 o 
   0  10   9      172.95       96.46     97.78 o 
   1  10   9     2643.71     2539.47     55.57 o 
   2  10   9        8.72      122.67     48.86 o 
   3  10   9      667.59      644.26     46.80 o 
   4  10   9      593.89      594.21     54.25 o 
   5  10   9     1572.87     1790.96    114.05 o 
   6  10   9      182.78      121.41    176.21 o 
   7  10   9       12.14       43.51     72.20 o 
   8  10   9       16.18       84.16     63.11 o 
   9  10   9      318.94      246.20     63.07 o 
  10  10   9        6.39       82.12    118.69 o 
  11  10   9       20.85      116.94    209.23 o 
  12  10   9       21.66       60.43    215.81 o 
   1  11   9      209.31      298.07     60.10 o 
   2  11   9     3392.48     3348.43     63.76 o 
   3  11   9      203.24      261.45     53.46 o 
   4  11   9      222.73      178.46     53.04 o 
   5  11   9       12.09       93.21     57.39 o 
   6  11   9     1795.32     2026.14    129.61 o 
   7  11   9       26.57       43.71     57.00 o 
   8  11   9      382.52      523.30    130.57 o 
   9  11   9        0.94      -15.29    129.67 o 
  10  11   9      356.71      362.89    134.60 o 
  11  11   9        3.87       21.49    198.89 o 
  12  11   9      131.34      359.87    242.86 o 
   0  12   9      170.27      211.99     98.57 o 
   1  12   9       36.49       35.36     70.09 o 
   2  12   9       42.80       24.30     59.03 o 
   3  12   9      527.12      477.14     65.51 o 
   4  12   9       23.94       52.99     63.84 o 
   5  12   9      304.55      329.88    130.30 o 
   6  12   9       11.97        3.49    125.10 o 
   7  12   9       35.99      105.52    141.24 o 
   8  12   9       37.30       20.24    188.88 o 
   9  12   9        0.89       71.02    136.23 o 
  10  12   9       34.88      100.06    199.80 o 
  11  12   9        0.53      100.87    244.90 o 
   1  13   9        0.34       38.63     73.92 o 
   2  13   9     1298.54     1212.94     88.00 o 
   3  13   9        0.35       56.41     98.19 o 
   4  13   9       37.95       89.66    114.14 o 
   5  13   9        0.35       41.80    133.17 o 
   6  13   9      771.05      776.22    145.35 o 
   7  13   9       12.37       -1.56    154.17 o 
   8  13   9      171.39      223.14    152.60 o 
   9  13   9       16.69       27.30    123.72 o 
  10  13   9       99.18      107.12    242.18 o 
   0  14   9      458.50      223.06    106.79 o 
   1  14   9      625.48      711.16     50.56 o 
   2  14   9       28.86       64.81     86.51 o 
   3  14   9       14.73       55.06     84.25 o 
   4  14   9      420.38      258.57     89.34 o 
   5  14   9      965.88     1154.51    105.55 o 
   6  14   9       65.01      -78.80    155.32 o 
   7  14   9       60.18      -12.49    158.86 o 
   8  14   9      114.33      -21.74    154.08 o 
   9  14   9      750.96      870.88    128.47 o 
   1  15   9        5.07      -35.50     79.95 o 
   2  15   9      106.42      209.53     91.60 o 
   3  15   9       12.76       66.49     91.79 o 
   4  15   9      166.49      230.87     98.94 o 
   5  15   9       28.29       11.97     98.15 o 
   6  15   9       18.10       48.14    152.77 o 
   7  15   9       11.34      -50.33    157.23 o 
   8  15   9      265.01      275.58    171.05 o 
   0  16   9        2.14       89.21    120.73 o 
   1  16   9     1193.21     1075.92     87.37 o 
   2  16   9       24.55      120.17     94.42 o 
   3  16   9      638.51      653.67     95.07 o 
   4  16   9       70.42      118.68     91.66 o 
   5  16   9      542.23      496.96    213.12 o 
   6  16   9        1.19      145.73    160.62 o 
   7  16   9      328.08      285.42    161.31 o 
   1  17   9       22.65       43.63     88.01 o 
   2  17   9      830.10      959.96    101.82 o 
   3  17   9       26.68      -16.63    124.42 o 
   4  17   9      106.43       61.70    128.48 o 
   5  17   9       12.33       63.27    197.22 o 
   0  18   9       51.90       21.70    129.11 o 
   1  18   9        2.12      -19.02     90.98 o 
   2  18   9       21.39      -39.58    126.00 o 
   3  18   9        6.41       31.58    125.98 o 
   0   0  10      194.63      117.40     46.62 o 
   1   0  10    12160.84    12443.26    192.22 o 
   2   0  10      126.88      655.92     39.26 o 
   3   0  10     6683.91     6569.51     74.04 o 
   4   0  10      488.18      463.36    139.01 o 
   5   0  10    13697.87    13384.55    218.44 o 
   6   0  10     1625.60     1509.24    145.63 o 
   7   0  10       82.19      216.51    112.53 o 
   8   0  10      556.85      617.93    116.74 o 
   9   0  10     1331.48     1482.79    132.85 o 
  10   0  10     2494.36     2501.13    149.78 o 
  11   0  10      265.20      482.70    147.39 o 
  12   0  10       36.05      -70.25    172.11 o 
  13   0  10      458.06      417.56    118.07 o 
  14   0  10      454.73      465.62    198.58 o 
  15   0  10        1.14      137.78    187.45 o 
   1   1  10     2164.37     2250.29     31.87 o 
   2   1  10       24.33       33.76     18.81 o 
   3   1  10      303.87      448.54     35.35 o 
   4   1  10      290.49      384.21     51.74 o 
   5   1  10      433.46      475.26     58.62 o 
   6   1  10       10.92       97.72     78.23 o 
   7   1  10       40.92       43.87     59.93 o 
   8   1  10      340.03      367.31     68.38 o 
   9   1  10        4.25       75.89     82.00 o 
  10   1  10       44.70      111.21     85.78 o 
  11   1  10       56.69      113.48     84.83 o 
  12   1  10      293.12      190.89     91.46 o 
  13   1  10       63.11       81.33     92.96 o 
  14   1  10        0.32       24.85    117.37 o 
  15   1  10        1.53       94.25    131.92 o 
   0   2  10    13947.96    14093.41    125.16 o 
   1   2  10     3868.87     3599.25     68.79 o 
   2   2  10      338.13      365.83     28.56 o 
   3   2  10      139.96      433.74     43.88 o 
   4   2  10     9343.62     9250.78     84.07 o 
   5   2  10       15.30       66.28     47.61 o 
   6   2  10     1240.14     1330.15     73.89 o 
   7   2  10        4.94      109.75     72.07 o 
   8   2  10     2146.22     2171.84     74.54 o 
   9   2  10        6.42       69.29     70.08 o 
  10   2  10      426.26      507.96     87.73 o 
  11   2  10       65.86      128.84     92.64 o 
  12   2  10      103.09      -40.79     89.45 o 
  13   2  10       41.55      -18.32    126.79 o 
  14   2  10       46.42       35.16    125.57 o 
   1   3  10     9786.26     9260.87     89.30 o 
   2   3  10     1597.91     1398.86     34.56 o 
   3   3  10    10405.82     9832.48    123.47 o 
   4   3  10      146.84      407.40     36.02 o 
   5   3  10     1529.76     1335.35     53.66 o 
   6   3  10     1656.26     1608.24     74.43 o 
   7   3  10     3894.84     3704.83     71.24 o 
   8   3  10      404.40      443.27     61.24 o 
   9   3  10       15.82       45.93     64.71 o 
  10   3  10      285.00      294.13     78.44 o 
  11   3  10      898.34      952.39     83.73 o 
  12   3  10       86.54       34.58     84.02 o 
  13   3  10        0.91     -125.24    125.24 o 
  14   3  10       23.81      -24.16    128.38 o 
   0   4  10    11041.17    11283.83     67.52 o 
   1   4  10       88.34      107.73     38.00 o 
   2   4  10     2059.95     2098.52     60.74 o 
   3   4  10      246.48      389.33     31.43 o 
   4   4  10     2232.64     2212.38     33.96 o 
   5   4  10      683.94      717.18     50.64 o 
   6   4  10      345.93      383.97     60.36 o 
   7   4  10       29.54      109.75     62.31 o 
   8   4  10     1069.39     1011.19     61.93 o 
   9   4  10      176.18      230.40     63.13 o 
  10   4  10      281.80      317.79     66.58 o 
  11   4  10        5.81       44.08     79.56 o 
  12   4  10        1.31      -79.87    113.70 o 
  13   4  10       40.79      -26.93    115.81 o 
  14   4  10        7.66       14.97    125.42 o 
   1   5  10      663.95      632.37     41.92 o 
   2   5  10      698.43      672.85     79.43 o 
   3   5  10      558.22      581.12     27.41 o 
   4   5  10      265.15      247.29     31.60 o 
   5   5  10      459.35      372.54     37.08 o 
   6   5  10      821.08      786.48     54.54 o 
   7   5  10      175.61      157.46     62.31 o 
   8   5  10        1.30       18.13     59.14 o 
   9   5  10      163.13      159.01     64.02 o 
  10   5  10      126.98       83.35     65.86 o 
  11   5  10       15.17       91.88     65.78 o 
  12   5  10        1.79      -38.47    109.73 o 
  13   5  10        0.78      -23.94    116.10 o 
  14   5  10        9.70       41.86    122.46 o 
   0   6  10    23445.90    22412.64    230.71 o 
   1   6  10     4412.64     4152.90     71.08 o 
   2   6  10      482.35      763.55     51.20 o 
   3   6  10     1757.60     2107.66     64.23 o 
   4   6  10     7728.33     7064.38    202.70 o 
   5   6  10     1746.94     1701.30     57.17 o 
   6   6  10      102.87      293.47     64.06 o 
   7   6  10      714.90      736.21     69.68 o 
   8   6  10     2464.89     2607.51     80.70 o 
   9   6  10      586.04      619.54     83.13 o 
  10   6  10      181.76      218.79     77.61 o 
  11   6  10        2.22        5.02     83.73 o 
  12   6  10      290.96      281.87    106.62 o 
  13   6  10        1.81       60.31    110.13 o 
  14   6  10        2.84       76.49    163.98 o 
   1   7  10     1627.09     1496.88     47.10 o 
   2   7  10      766.91      778.40     62.03 o 
   3   7  10     3186.76     2804.88     72.19 o 
   4   7  10      300.42      397.33    106.65 o 
   5   7  10       60.25       88.58     38.06 o 
   6   7  10       88.27      145.87     55.36 o 
   7   7  10     1424.43     1554.92    112.83 o 
   8   7  10      254.20      340.38     74.74 o 
   9   7  10       48.46       -1.67     78.13 o 
  10   7  10        1.04      122.71     86.37 o 
  11   7  10      237.76      282.89     99.37 o 
  12   7  10       50.41       59.69    104.63 o 
  13   7  10       63.26       62.53    163.23 o 
   0   8  10      132.05      133.88     36.58 o 
   1   8  10     1077.92      962.86     42.98 o 
   2   8  10       79.51      154.40     78.96 o 
   3   8  10      890.93      794.89     59.64 o 
   4   8  10      179.75      172.18    114.72 o 
   5   8  10     2100.43     2223.46    185.34 o 
   6   8  10       19.58       63.46    112.14 o 
   7   8  10        5.29        5.67    110.67 o 
   8   8  10        6.01       67.65     82.30 o 
   9   8  10      397.32      458.95    102.87 o 
  10   8  10       83.89      195.42     90.05 o 
  11   8  10       14.68      -28.45     93.81 o 
  12   8  10        5.25       -2.51    231.68 o 
  13   8  10      112.26      352.97    248.23 o 
   1   9  10     1615.36     1570.64     47.34 o 
   2   9  10     1285.16     1270.47     80.93 o 
   3   9  10     2613.32     2578.58     69.73 o 
   4   9  10      220.65      352.93     66.04 o 
   5   9  10      285.78      299.68    149.21 o 
   6   9  10      236.96      251.54    168.50 o 
   7   9  10     1528.44     1677.26    129.92 o 
   8   9  10      175.07      239.90     83.27 o 
   9   9  10       65.25      121.06     81.81 o 
  10   9  10       26.15       16.08     97.45 o 
  11   9  10      743.10      813.76    166.84 o 
  12   9  10      105.24      230.82    291.26 o 
  13   9  10        2.94     -191.96    337.59 o 
   0  10  10      581.44      599.75     69.41 o 
   1  10  10      262.08      314.63     45.28 o 
   2  10  10       85.07      129.19     74.63 o 
   3  10  10     1646.74     1455.94     51.12 o 
   4  10  10      100.43       76.14     69.75 o 
   5  10  10      726.83      794.78    110.71 o 
   6  10  10        5.20      -12.72    177.68 o 
   7  10  10      134.88      101.03    177.13 o 
   8  10  10      153.82      185.44     78.47 o 
   9  10  10       65.01      176.75     76.40 o 
  10  10  10      107.74      141.50    128.25 o 
  11  10  10       26.73       15.18    191.74 o 
  12  10  10        4.90      287.98    236.06 o 
   1  11  10      751.56      722.33     47.26 o 
   2  11  10      498.53      484.40     72.71 o 
   3  11  10     1302.98     1145.90     53.79 o 
   4  11  10        8.53       34.97     53.71 o 
   5  11  10      155.48      196.48     64.59 o 
   6  11  10      126.22      156.65    129.42 o 
   7  11  10      713.63      608.34     79.20 o 
   8  11  10       25.65       20.84    138.74 o 
   9  11  10       10.16       26.49    133.99 o 
  10  11  10       48.72       92.41    136.09 o 
  11  11  10      142.44      240.36    240.20 o 
   0  12  10     9043.35     8965.26    190.36 o 
   1  12  10      690.23      714.50     47.92 o 
   2  12  10      148.39      255.62     99.36 o 
   3  12  10      550.84      784.59    143.15 o 
   4  12  10     5104.15     5072.32    126.51 o 
   5  12  10      838.00      856.28    129.80 o 
   6  12  10      340.65      327.41    131.23 o 
   7  12  10       46.47      218.45    147.74 o 
   8  12  10     1273.19     1459.83    148.02 o 
   9  12  10      273.38      254.02    146.34 o 
  10  12  10      116.88      198.85    232.77 o 
  11  12  10        0.47      164.52    271.40 o 
   1  13  10     3764.19     3420.97     85.81 o 
   2  13  10       27.02      114.98     87.90 o 
   3  13  10     3725.27     3684.40    163.25 o 
   4  13  10      232.95      390.09    113.03 o 
   5  13  10     1434.89     1229.33    127.82 o 
   6  13  10       26.17       40.41    143.95 o 
   7  13  10     1137.17     1420.43    155.35 o 
   8  13  10      159.43      150.19    153.56 o 
   9  13  10      320.54      249.79    124.90 o 
  10  13  10       46.25       82.68    166.98 o 
   0  14  10      726.62      610.86    112.69 o 
   1  14  10      187.95      145.72     79.16 o 
   2  14  10        2.27       48.49     93.21 o 
   3  14  10       47.67       66.60     91.75 o 
   4  14  10      385.13      383.35    107.18 o 
   5  14  10      102.96      121.33    134.96 o 
   6  14  10        0.63       77.02    153.09 o 
   7  14  10       50.15      -14.12    152.92 o 
   8  14  10       81.92      141.54    160.34 o 
   9  14  10      143.70      162.23    132.48 o 
   1  15  10      855.40      887.17     86.14 o 
   2  15  10      600.11      629.23     96.54 o 
   3  15  10      631.27      724.74     96.72 o 
   4  15  10      290.95      366.17    116.74 o 
   5  15  10      613.85      635.59    104.86 o 
   6  15  10      197.10      182.55    152.92 o 
   7  15  10      342.10      266.49    154.82 o 
   8  15  10      258.63      177.57    169.11 o 
   0  16  10      983.11     1065.06    125.61 o 
   1  16  10      300.69      328.41     88.62 o 
   2  16  10        1.86       17.75     95.87 o 
   3  16  10        1.19       64.33    100.39 o 
   4  16  10      850.54      798.93     96.76 o 
   5  16  10       37.51       30.64    207.31 o 
   6  16  10       53.43       85.73    162.79 o 
   1  17  10        7.33       74.78     90.91 o 
   2  17  10      639.85      598.27    104.69 o 
   3  17  10        0.24      -27.56    128.91 o 
   4  17  10       25.70       50.92    131.87 o 
   0  18  10      444.56      385.30    135.04 o 
   1   1  11     7107.84     7374.79     65.52 o 
   2   1  11    10135.67    10047.08    143.68 o 
   3   1  11     8831.75     8387.96     61.72 o 
   4   1  11        0.17      368.57     52.07 o 
   5   1  11     1488.87     1583.38     66.01 o 
   6   1  11     2535.27     2624.42     97.24 o 
   7   1  11     3455.17     3568.18    187.29 o 
   8   1  11       78.08      199.55     72.36 o 
   9   1  11      115.59      166.30     89.13 o 
  10   1  11      384.18      435.80     94.50 o 
  11   1  11      871.50     1007.24     98.03 o 
  12   1  11       66.59      149.86    102.91 o 
  13   1  11        6.06     -116.90    140.00 o 
  14   1  11       62.16       10.83    134.62 o 
   0   2  11    23880.30    21159.37    228.51 o 
   1   2  11     2067.47     2069.94     81.34 o 
   2   2  11     1530.02     1574.39     73.89 o 
   3   2  11      622.24      712.46     28.50 o 
   4   2  11     7046.54     6537.67     70.98 o 
   5   2  11       96.62      150.00     56.61 o 
   6   2  11      372.83      452.85     88.37 o 
   7   2  11     1217.78     1120.10     77.81 o 
   8   2  11     2752.48     2595.58     78.53 o 
   9   2  11      284.22      374.11     76.51 o 
  10   2  11      600.37      592.52     89.62 o 
  11   2  11       56.09      198.10     98.86 o 
  12   2  11       76.47      116.67     92.29 o 
  13   2  11        2.10     -113.81    127.15 o 
  14   2  11       30.91      -14.62    130.90 o 
   1   3  11      186.22      278.95     30.37 o 
   2   3  11     3177.38     2979.90     49.06 o 
   3   3  11      436.03      476.97     24.43 o 
   4   3  11      270.74      286.47     34.22 o 
   5   3  11      131.13      110.97     74.92 o 
   6   3  11     1436.62     1243.90     79.70 o 
   7   3  11      466.15      433.80     65.60 o 
   8   3  11        1.42        9.30     64.54 o 
   9   3  11       25.83        6.61     67.54 o 
  10   3  11       50.21       87.28     71.08 o 
  11   3  11      286.79      228.39     86.54 o 
  12   3  11       44.81       48.64     88.31 o 
  13   3  11        0.01      -61.55    127.82 o 
  14   3  11        6.21      -64.77    130.19 o 
   0   4  11    18802.66    17360.92    407.10 o 
   1   4  11     2910.23     3143.05     49.17 o 
   2   4  11     1524.96     1473.94     64.74 o 
   3   4  11       10.42      203.42     33.54 o 
   4   4  11     4648.11     4295.24     57.18 o 
   5   4  11       49.28      122.16     36.27 o 
   6   4  11      785.12      811.24     55.79 o 
   7   4  11       58.05       67.65     64.10 o 
   8   4  11     1153.37     1066.69     64.97 o 
   9   4  11       27.70       19.15     64.85 o 
  10   4  11      501.52      477.03     71.73 o 
  11   4  11        5.27       32.79     82.30 o 
  12   4  11       44.80       58.31    114.15 o 
  13   4  11       23.69       42.94    118.43 o 
  14   4  11       50.89       48.09    129.30 o 
   1   5  11     1951.02     1963.67     54.62 o 
   2   5  11      126.71      152.25     82.70 o 
   3   5  11     4205.30     4045.49     87.33 o 
   4   5  11        1.59      150.35     31.29 o 
   5   5  11       65.71       81.18     36.58 o 
   6   5  11       10.40       46.11     53.96 o 
   7   5  11     2751.32     2687.03     68.46 o 
   8   5  11        0.11       38.94     62.52 o 
   9   5  11      146.34      120.79     67.00 o 
  10   5  11       78.58       76.69     69.20 o 
  11   5  11      524.95      605.30     74.57 o 
  12   5  11        5.31     -108.72    111.20 o 
  13   5  11       57.96       22.68    119.57 o 
  14   5  11       13.12       27.95    124.81 o 
   0   6  11      183.45      243.31     54.40 o 
   1   6  11      165.03      118.62     53.44 o 
   2   6  11        4.99       74.37     43.80 o 
   3   6  11      949.26      815.15     66.10 o 
   4   6  11       73.96      100.43     34.58 o 
   5   6  11       51.19       59.51     46.77 o 
   6   6  11        7.29       26.42     48.35 o 
   7   6  11      122.18      165.56     62.44 o 
   8   6  11       74.92      121.10     59.98 o 
   9   6  11       59.46       39.74     67.00 o 
  10   6  11        3.90       37.48     83.10 o 
  11   6  11      100.96      132.09     86.30 o 
  12   6  11        8.22      -10.86    109.39 o 
  13   6  11        2.12      -28.49    113.39 o 
   1   7  11     1819.79     1645.08     67.94 o 
   2   7  11       12.26        1.32     55.08 o 
   3   7  11     3077.80     2928.55     62.66 o 
   4   7  11      190.92      419.79    156.75 o 
   5   7  11      462.73      369.83     43.10 o 
   6   7  11       64.57       93.59     57.33 o 
   7   7  11     2753.63     2849.61    127.12 o 
   8   7  11      224.39      419.75     81.10 o 
   9   7  11        0.44       90.71     80.51 o 
  10   7  11       77.87      143.07     81.55 o 
  11   7  11     1227.28     1204.96     91.37 o 
  12   7  11       30.38       52.94     90.40 o 
  13   7  11      105.80      131.54    155.20 o 
   0   8  11    15090.89    14203.14    185.35 o 
   1   8  11     2712.19     2771.66     79.62 o 
   2   8  11        6.52      142.54     62.18 o 
   3   8  11     1163.77     1353.28     56.57 o 
   4   8  11    10755.80    10216.77    116.21 o 
   5   8  11     2464.35     2614.01    177.13 o 
   6   8  11      213.91      316.98    121.09 o 
   7   8  11      262.52      329.91     54.77 o 
   8   8  11     3242.99     3431.69    102.37 o 
   9   8  11      714.31      880.82     97.34 o 
  10   8  11      304.04      508.12    110.37 o 
  11   8  11       87.87       75.96    100.27 o 
  12   8  11      207.90      255.71    146.54 o 
  13   8  11      168.22      275.82    159.98 o 
   1   9  11        2.75       32.02     33.72 o 
   2   9  11      379.01      426.39     68.24 o 
   3   9  11       18.79       32.26     62.61 o 
   4   9  11        0.16       14.28     61.47 o 
   5   9  11       92.13       61.98    149.21 o 
   6   9  11      174.05      103.37    170.80 o 
   7   9  11        7.09      -57.90    127.15 o 
   8   9  11       22.75       42.78     87.16 o 
   9   9  11       15.59       51.11     86.99 o 
  10   9  11        3.60       55.15     90.07 o 
  11   9  11       11.95       12.91    133.75 o 
  12   9  11        8.27      153.60    231.68 o 
   0  10  11      359.05      377.57     62.96 o 
   1  10  11      176.53      170.08     44.17 o 
   2  10  11        1.87       -1.81     56.70 o 
   3  10  11       49.29       39.76     64.16 o 
   4  10  11      989.03      914.79     72.70 o 
   5  10  11        1.64       38.66    110.23 o 
   6  10  11      578.07      373.16    175.48 o 
   7  10  11      100.29      134.20    133.97 o 
   8  10  11       13.08       -3.36     86.17 o 
   9  10  11       33.65       91.25    143.24 o 
  10  10  11       94.24      141.03    147.17 o 
  11  10  11        2.82       23.82    258.16 o 
  12  10  11       13.26       57.51    219.45 o 
   1  11  11     3276.68     2985.71     55.24 o 
   2  11  11       16.36       97.97     58.53 o 
   3  11  11     4853.21     4528.28    105.01 o 
   4  11  11        9.91      201.68    102.69 o 
   5  11  11      259.83      230.74    114.18 o 
   6  11  11       32.43      113.54    124.81 o 
   7  11  11     1494.41     1557.19    139.71 o 
   8  11  11        4.35       74.45    146.41 o 
   9  11  11       12.30       13.59    136.29 o 
  10  11  11        2.61       -9.27    138.01 o 
  11  11  11      384.67      403.79    238.71 o 
   0  12  11      278.18      367.95    125.93 o 
   1  12  11        3.56        0.73     81.12 o 
   2  12  11      224.18      221.64     98.18 o 
   3  12  11      375.80      289.89    138.99 o 
   4  12  11        5.99        9.45    105.13 o 
   5  12  11       31.82      -80.04    118.66 o 
   6  12  11       29.94       -9.16    126.72 o 
   7  12  11       62.04       34.28    168.23 o 
   8  12  11       13.84      147.60    126.52 o 
   9  12  11       28.81      -11.48    149.67 o 
  10  12  11       69.89       -7.19    245.43 o 
   1  13  11      610.45      636.04     79.56 o 
   2  13  11        0.53       30.96    104.35 o 
   3  13  11     1222.43     1320.18    110.64 o 
   4  13  11       84.88      168.55    114.35 o 
   5  13  11       47.67       62.56    134.64 o 
   6  13  11        2.76      -57.36    143.45 o 
   7  13  11      580.90      542.18    150.76 o 
   8  13  11       86.64      172.91    161.82 o 
   9  13  11        0.94        0.52    134.24 o 
   0  14  11     2510.55     2606.65    126.65 o 
   1  14  11       95.00      180.98     82.44 o 
   2  14  11       51.75       85.13     93.51 o 
   3  14  11       36.54      100.70     96.66 o 
   4  14  11     1259.75     1120.23    164.24 o 
   5  14  11        1.76       48.32    144.72 o 
   6  14  11      125.50      277.81    154.17 o 
   7  14  11       78.83       36.33    156.71 o 
   8  14  11      236.85      186.85    161.64 o 
   1  15  11        3.82      -21.32     85.97 o 
   2  15  11       34.30       75.90     98.23 o 
   3  15  11       53.60       55.75     98.04 o 
   4  15  11        3.01       20.87     97.59 o 
   5  15  11       70.68       95.44    124.87 o 
   6  15  11        8.55      109.78    151.49 o 
   7  15  11       62.54       -3.78    162.60 o 
   0  16  11      716.47      672.91    127.41 o 
   1  16  11      102.99      162.92     89.29 o 
   2  16  11        0.30        5.91    101.35 o 
   3  16  11       45.44       90.99    102.99 o 
   4  16  11      970.36      926.74    105.07 o 
   5  16  11       84.17      213.25    232.04 o 
   6  16  11      134.52       54.91    161.82 o 
   1  17  11      673.01      762.77    105.95 o 
   2  17  11      435.09      649.74    109.33 o 
   3  17  11     1035.91     1127.26    139.07 o 
   0   0  12     3330.89     3244.94     71.05 o 
   1   0  12    12865.94    11747.41    328.15 o 
   2   0  12      354.40     1126.91     82.74 o 
   3   0  12     3635.61     3376.51     86.94 o 
   4   0  12     2006.17     2013.40     78.41 o 
   5   0  12     3533.80     3558.43    130.06 o 
   6   0  12      625.41      758.68    165.49 o 
   7   0  12     2132.40     2359.93    135.50 o 
   8   0  12     1048.91     1031.43    118.29 o 
   9   0  12     2082.02     1703.29    162.18 o 
  10   0  12       39.51      101.73    132.85 o 
  11   0  12       23.42      181.71    141.51 o 
  12   0  12       10.48       54.98    141.51 o 
  13   0  12      163.84       76.96    178.73 o 
  14   0  12        8.58     -158.87    258.16 o 
   1   1  12        2.67       58.21     25.39 o 
   2   1  12     1425.68     1166.92     40.39 o 
   3   1  12      316.26      261.92     30.55 o 
   4   1  12       62.75       79.63     43.23 o 
   5   1  12        9.09       41.02     56.01 o 
   6   1  12      387.52      402.03     96.47 o 
   7   1  12      306.44      274.46     99.98 o 
   8   1  12      267.59      310.27     86.20 o 
   9   1  12      103.03      130.89     93.83 o 
  10   1  12        4.26        5.98    113.64 o 
  11   1  12       71.72      146.65    100.98 o 
  12   1  12       12.65       90.77    105.61 o 
  13   1  12       11.15     -108.55    197.53 o 
  14   1  12        5.72        4.35    135.86 o 
   0   2  12      142.25      140.76     56.89 o 
   1   2  12      839.93      912.41     35.82 o 
   2   2  12        0.27        0.42     72.01 o 
   3   2  12      497.62      527.81     29.19 o 
   4   2  12      218.53      223.07     44.60 o 
   5   2  12      201.04      136.82     54.39 o 
   6   2  12      272.12      290.61     81.25 o 
   7   2  12      630.86      536.20    117.65 o 
   8   2  12       66.69       86.52    103.94 o 
   9   2  12      136.55      106.99     78.00 o 
  10   2  12       41.40      116.81     95.94 o 
  11   2  12       70.85       80.67     99.86 o 
  12   2  12       14.17      121.79     97.86 o 
  13   2  12      103.55      -43.52    133.66 o 
  14   2  12        4.08      -64.79    136.05 o 
   1   3  12     2645.62     2731.68     49.66 o 
   2   3  12     9429.27     8529.45    118.79 o 
   3   3  12     3963.47     4050.07     47.85 o 
   4   3  12      383.41      417.77     35.15 o 
   5   3  12        0.91      189.86     67.26 o 
   6   3  12     3295.87     3427.33    115.82 o 
   7   3  12     1092.37     1013.09     71.94 o 
   8   3  12      284.26      279.18     74.32 o 
   9   3  12      338.25      302.26     71.83 o 
  10   3  12      523.69      553.16     78.16 o 
  11   3  12      182.95      190.52     87.94 o 
  12   3  12      108.40      161.35     92.39 o 
  13   3  12      134.58       11.28    130.20 o 
  14   3  12       40.18      -39.72    133.20 o 
   0   4  12     8712.62     8075.57    125.77 o 
   1   4  12      831.30      834.26     40.24 o 
   2   4  12     2077.59     2006.79     69.32 o 
   3   4  12     1096.92     1148.23     36.67 o 
   4   4  12     1478.79     1357.97     40.34 o 
   5   4  12      550.61      539.34     43.93 o 
   6   4  12      493.92      573.87     59.99 o 
   7   4  12       91.19      109.91     62.50 o 
   8   4  12     1134.12     1003.54     75.58 o 
   9   4  12       89.36       99.21     71.67 o 
  10   4  12      275.07      233.82     74.79 o 
  11   4  12        0.04       64.68     76.69 o 
  12   4  12       69.83      173.22    117.16 o 
  13   4  12        7.00      -55.13    125.62 o 
   1   5  12      259.81      286.65     50.24 o 
   2   5  12     1895.15     1580.12     96.28 o 
   3   5  12     1146.81      969.25     63.01 o 
   4   5  12      210.73      189.98     39.81 o 
   5   5  12        0.68       53.95     37.38 o 
   6   5  12      686.08      624.95     52.18 o 
   7   5  12      587.57      567.51     64.21 o 
   8   5  12       26.40      109.71     68.04 o 
   9   5  12       12.21      -13.65     70.81 o 
  10   5  12      279.29      299.48     74.52 o 
  11   5  12      151.60      183.40     76.01 o 
  12   5  12        0.46       74.33    115.96 o 
  13   5  12        0.13      -50.01    120.13 o 
   0   6  12     2637.22     2695.56     81.63 o 
   1   6  12     2921.67     2920.86     64.47 o 
   2   6  12      549.20      937.33     45.44 o 
   3   6  12     5449.73     5173.88    148.82 o 
   4   6  12      244.92      247.50     32.36 o 
   5   6  12     3708.10     3487.92     71.44 o 
   6   6  12      542.42      666.68     51.66 o 
   7   6  12     1087.16     1045.68     68.04 o 
   8   6  12       21.97       59.60     70.73 o 
   9   6  12      412.36      477.10     67.95 o 
  10   6  12      518.93      534.60     88.84 o 
  11   6  12      309.36      429.07     91.47 o 
  12   6  12       16.25       40.10    112.27 o 
  13   6  12       57.17       -3.23    120.17 o 
   1   7  12      372.07      340.04     59.96 o 
   2   7  12      301.06      317.27     46.39 o 
   3   7  12      569.61      505.39     62.67 o 
   4   7  12      694.91      678.25     37.94 o 
   5   7  12      186.58      297.29     41.44 o 
   6   7  12      309.45      322.22     52.88 o 
   7   7  12      358.47      353.23     63.74 o 
   8   7  12     1158.55     1238.80     81.99 o 
   9   7  12       33.74      184.66     77.98 o 
  10   7  12      110.98      221.44     82.04 o 
  11   7  12       38.35      129.68     83.41 o 
  12   7  12      616.51      596.39     96.26 o 
  13   7  12        6.44       23.99    151.78 o 
   0   8  12      108.54      155.33     59.14 o 
   1   8  12     3926.30     3524.16     75.57 o 
   2   8  12        1.08      150.71     67.82 o 
   3   8  12     2304.14     2109.68     76.97 o 
   4   8  12      632.03      566.17     54.97 o 
   5   8  12      603.56      535.95    146.05 o 
   6   8  12      233.59      303.07    126.54 o 
   7   8  12     2169.93     1794.27    141.29 o 
   8   8  12      153.03      220.48     72.75 o 
   9   8  12      487.22      501.79     85.40 o 
  10   8  12       21.54      103.73     96.43 o 
  11   8  12      251.50      300.07     91.27 o 
  12   8  12      109.85      132.74    185.75 o 
   1   9  12        9.05      181.66     29.36 o 
   2   9  12     5030.06     4892.62     89.71 o 
   3   9  12       25.04        1.79     72.74 o 
   4   9  12      253.04      238.49     61.11 o 
   5   9  12       44.88      186.68    105.01 o 
   6   9  12     2730.58     2564.97    139.27 o 
   7   9  12        6.30      -33.22    129.11 o 
   8   9  12      535.89      588.05    142.45 o 
   9   9  12       40.41      127.02     98.79 o 
  10   9  12      439.63      537.54    100.93 o 
  11   9  12        4.40      -10.67    119.27 o 
  12   9  12       91.70       89.14    161.42 o 
   0  10  12     1465.62     1464.34     61.17 o 
   1  10  12      765.51      683.20     46.49 o 
   2  10  12      112.50      172.10     74.70 o 
   3  10  12       32.56       45.80     71.84 o 
   4  10  12      221.01      258.71     97.71 o 
   5  10  12      582.17      672.60    106.06 o 
   6  10  12        7.80       41.36    113.44 o 
   7  10  12        1.61     -102.56    134.80 o 
   8  10  12      195.17      155.80     92.00 o 
   9  10  12      271.69      372.28    142.77 o 
  10  10  12       21.92      132.23    145.21 o 
  11  10  12        0.80       21.37    236.06 o 
   1  11  12       14.15       17.09     50.57 o 
   2  11  12       83.88      117.31     93.18 o 
   3  11  12       97.22      114.59    142.69 o 
   4  11  12        0.25        6.53    103.88 o 
   5  11  12       35.06       73.21    110.90 o 
   6  11  12        5.11       10.06    120.03 o 
   7  11  12       14.76       78.98    111.47 o 
   8  11  12        2.07       57.00    142.74 o 
   9  11  12       43.78       66.81    152.13 o 
  10  11  12        0.55       91.37    158.40 o 
   0  12  12     3453.08     2908.43    137.98 o 
   1  12  12     1522.18     1600.81     96.87 o 
   2  12  12      252.70      430.69    104.26 o 
   3  12  12     1023.62      947.69    106.43 o 
   4  12  12     1447.84     1324.83    114.36 o 
   5  12  12     1265.85     1217.34    135.89 o 
   6  12  12      593.63      616.16    128.43 o 
   7  12  12      277.09      272.16    133.45 o 
   8  12  12      177.73      222.33    128.08 o 
   9  12  12      405.50      511.84    156.57 o 
  10  12  12      258.13       66.77    213.94 o 
   1  13  12        0.97       24.16     95.60 o 
   2  13  12      633.28      614.80    112.51 o 
   3  13  12      102.66      120.69    110.64 o 
   4  13  12        3.35       48.98    172.68 o 
   5  13  12      120.40      134.07    131.24 o 
   6  13  12      326.91      339.32    133.35 o 
   7  13  12       78.82      102.54    148.16 o 
   8  13  12       18.73        8.30    133.86 o 
   9  13  12      159.04      113.17    131.59 o 
   0  14  12      244.35      255.17    119.63 o 
   1  14  12        4.41       85.61     98.01 o 
   2  14  12        0.18       43.52    100.82 o 
   3  14  12       46.55       18.37    112.99 o 
   4  14  12      235.41      319.30    121.71 o 
   5  14  12        9.65       59.80    143.44 o 
   6  14  12        4.88       20.79    143.30 o 
   7  14  12        0.30       46.45    150.05 o 
   8  14  12       66.00       10.20    138.90 o 
   1  15  12        7.94       90.16    101.06 o 
   2  15  12     1356.30     1263.94    106.53 o 
   3  15  12       22.09       43.26    102.50 o 
   4  15  12       12.12       25.14    100.70 o 
   5  15  12       13.20      127.81    210.59 o 
   6  15  12      584.00      594.17    158.97 o 
   0  16  12        6.59       84.32    129.55 o 
   1  16  12      887.09      958.65    108.55 o 
   2  16  12        3.74       90.18    105.32 o 
   3  16  12      853.34      757.41    109.78 o 
   4  16  12       47.86      148.12    107.37 o 
   5  16  12      687.78      781.47    149.79 o 
   1  17  12       26.39       51.10    110.37 o 
   1   1  13      630.09      666.74     32.62 o 
   2   1  13     3624.54     3454.00     85.14 o 
   3   1  13      389.17      440.78     26.17 o 
   4   1  13      464.04      463.77     46.39 o 
   5   1  13      745.10      824.97     48.77 o 
   6   1  13     1001.57     1101.22     87.83 o 
   7   1  13      534.35      613.31    106.11 o 
   8   1  13      470.60      360.24    112.23 o 
   9   1  13       77.74      139.09    101.04 o 
  10   1  13       46.34       81.08    119.69 o 
  11   1  13       84.31      180.19    125.26 o 
  12   1  13       65.72       49.30    107.53 o 
  13   1  13        7.95      199.69    141.85 o 
   0   2  13      292.75      253.77     61.14 o 
   1   2  13     2706.93     2572.75     69.73 o 
   2   2  13      237.60      456.92     22.30 o 
   3   2  13     1562.96     1442.64     36.34 o 
   4   2  13     1438.93     1271.24     35.52 o 
   5   2  13     1890.62     1871.27     62.69 o 
   6   2  13       52.34      334.14     86.10 o 
   7   2  13      226.88      254.97    130.81 o 
   8   2  13       44.43       55.98    108.69 o 
   9   2  13      722.80      779.18    101.31 o 
  10   2  13       86.72       24.32    101.22 o 
  11   2  13       16.75       77.08    102.66 o 
  12   2  13      100.93      126.76    102.83 o 
  13   2  13       41.59      138.71    129.80 o 
   1   3  13      173.80      273.41     54.89 o 
   2   3  13     1479.00     1357.28     28.83 o 
   3   3  13        0.26       -6.98     51.20 o 
   4   3  13        3.96      -20.23     30.37 o 
   5   3  13      257.48      255.60     42.04 o 
   6   3  13      459.51      405.81     68.64 o 
   7   3  13        0.59       19.78     83.99 o 
   8   3  13       94.46       24.26     90.66 o 
   9   3  13        0.01      -11.25     74.81 o 
  10   3  13        8.00       10.32     79.37 o 
  11   3  13        6.11       -0.86     94.01 o 
  12   3  13        4.68       46.55    100.37 o 
  13   3  13       33.34      121.47    130.41 o 
   0   4  13      497.22      501.75     68.95 o 
   1   4  13      179.36      216.77     36.20 o 
   2   4  13        8.33      228.60     42.89 o 
   3   4  13     3949.28     3566.68     61.45 o 
   4   4  13      959.39      862.92     30.95 o 
   5   4  13     3313.86     2929.41     51.67 o 
   6   4  13       24.70      223.16     48.81 o 
   7   4  13      340.96      354.95     79.53 o 
   8   4  13      561.67      622.26     72.38 o 
   9   4  13      938.46     1027.63     78.25 o 
  10   4  13        3.27      129.43     79.29 o 
  11   4  13      145.74      189.33     83.87 o 
  12   4  13      304.39      356.98    118.04 o 
  13   4  13      432.15      448.02    131.77 o 
   1   5  13       61.86      201.94     45.44 o 
   2   5  13     3726.77     3514.56     59.81 o 
   3   5  13       13.04      135.12     67.98 o 
   4   5  13      152.70      124.52     42.25 o 
   5   5  13      116.35      229.19     44.64 o 
   6   5  13     1606.05     1604.03     58.23 o 
   7   5  13        7.62       59.78     57.35 o 
   8   5  13      145.72      168.39     70.81 o 
   9   5  13      111.17      151.69     69.75 o 
  10   5  13      423.22      514.37     77.48 o 
  11   5  13       53.76      124.48     81.44 o 
  12   5  13      106.19      233.53    114.53 o 
  13   5  13       20.63       -0.96    127.61 o 
   0   6  13     4086.31     3755.38     99.39 o 
   1   6  13      244.68      317.75     54.62 o 
   2   6  13      127.75      126.80     55.47 o 
   3   6  13      613.95      727.25    113.65 o 
   4   6  13     4246.90     3810.70     78.01 o 
   5   6  13       29.27      153.58     68.67 o 
   6   6  13       49.05       73.06     51.15 o 
   7   6  13      186.36      210.98     57.06 o 
   8   6  13     1429.24     1467.05     76.22 o 
   9   6  13      104.02      204.30     70.07 o 
  10   6  13       69.48      174.96     73.09 o 
  11   6  13      274.02      342.11     93.18 o 
  12   6  13      326.04      508.72     98.28 o 
   1   7  13     2991.73     2900.99     71.45 o 
   2   7  13     4595.07     4278.94     90.30 o 
   3   7  13      846.86      815.84     68.26 o 
   4   7  13     1123.67     1153.68    101.10 o 
   5   7  13     2817.95     2677.98     85.36 o 
   6   7  13     1231.67     1180.15     53.14 o 
   7   7  13       34.87       58.37     63.03 o 
   8   7  13     1060.02     1048.21     68.85 o 
   9   7  13      992.69      981.44     80.89 o 
  10   7  13      114.65      230.89     83.11 o 
  11   7  13        1.44       82.59     89.73 o 
  12   7  13      190.97      351.30     91.96 o 
   0   8  13     4716.53     4638.28     78.18 o 
   1   8  13     1386.41     1487.65     72.48 o 
   2   8  13        4.42      109.85     70.71 o 
   3   8  13       20.76      159.69     73.12 o 
   4   8  13     3075.99     2738.73    162.35 o 
   5   8  13     1181.93     1231.42     63.33 o 
   6   8  13        1.42        5.14     75.49 o 
   7   8  13      134.67      144.93     45.66 o 
   8   8  13      523.21      512.24     99.25 o 
   9   8  13      223.66      274.19     86.27 o 
  10   8  13       19.98       58.93     92.16 o 
  11   8  13       61.16       74.91     96.34 o 
  12   8  13       55.42       89.84    156.24 o 
   1   9  13        2.19      -39.90     69.45 o 
   2   9  13       70.88      120.82     72.22 o 
   3   9  13        1.67      -42.37     71.65 o 
   4   9  13        0.39        9.04     87.04 o 
   5   9  13        0.25        4.64     94.87 o 
   6   9  13        4.73      -86.01    133.36 o 
   7   9  13       33.33      -23.01    146.06 o 
   8   9  13       48.97       55.30    102.04 o 
   9   9  13        0.18      -41.62     88.74 o 
  10   9  13        1.83      -40.71    110.26 o 
  11   9  13       48.77       80.94    118.01 o 
   0  10  13      121.91      190.09    110.74 o 
   1  10  13     1431.69     1351.19     71.83 o 
   2  10  13       32.16      144.09    100.62 o 
   3  10  13      194.06      177.03    201.11 o 
   4  10  13      279.78      235.27     92.94 o 
   5  10  13       73.27       45.01    102.42 o 
   6  10  13        0.88       35.67     97.96 o 
   7  10  13      417.66      282.20    147.76 o 
   8  10  13       17.32       63.32    147.06 o 
   9  10  13       96.45      112.72    157.10 o 
  10  10  13       23.46      -78.12    158.84 o 
  11  10  13       29.67      181.55    240.20 o 
   1  11  13      219.07      329.44    111.60 o 
   2  11  13     1222.94     1337.74    117.10 o 
   3  11  13       56.70      114.75    104.90 o 
   4  11  13       46.98       73.98    102.68 o 
   5  11  13      359.06      454.87    120.45 o 
   6  11  13     1201.42     1293.34    123.59 o 
   7  11  13       43.21      127.37    118.67 o 
   8  11  13      351.92      351.46    157.72 o 
   9  11  13       83.12      137.76    161.70 o 
  10  11  13      179.33      219.09    152.91 o 
   0  12  13      262.51      103.61    129.22 o 
   1  12  13       96.27       83.61    114.59 o 
   2  12  13       36.48       16.22    105.67 o 
   3  12  13        5.97       20.59    106.74 o 
   4  12  13        2.66       -5.44    171.40 o 
   5  12  13      130.82      145.79    120.75 o 
   6  12  13       61.73       79.77    123.77 o 
   7  12  13        1.05      -35.16    125.79 o 
   8  12  13       12.52      157.55    127.05 o 
   9  12  13       96.51      221.48    131.49 o 
   1  13  13       14.23      125.52    107.64 o 
   2  13  13     1940.16     1666.33    114.36 o 
   3  13  13        2.97      169.82    116.03 o 
   4  13  13        1.48        4.67    112.68 o 
   5  13  13       23.65      -32.95    134.26 o 
   6  13  13     1034.20      924.10    144.77 o 
   7  13  13        3.65       65.12    140.76 o 
   8  13  13       24.34       52.65    128.84 o 
   0  14  13      162.65      163.35    123.85 o 
   1  14  13      406.94      421.98    105.50 o 
   2  14  13        2.78       32.74    114.82 o 
   3  14  13      476.72      515.05    123.49 o 
   4  14  13      149.86      165.04    120.94 o 
   5  14  13      519.49      643.09    216.45 o 
   6  14  13        4.78       64.27    151.63 o 
   7  14  13       46.62       85.32    150.88 o 
   1  15  13       49.61       95.22    106.08 o 
   2  15  13       31.44      110.25    102.92 o 
   3  15  13       91.63       72.86    105.56 o 
   4  15  13        6.29       69.74    130.88 o 
   5  15  13       13.19       49.55    146.10 o 
   0  16  13       18.85       18.50    133.18 o 
   1  16  13      369.06      402.58    112.89 o 
   2  16  13       20.55       29.37    108.25 o 
   3  16  13       50.22       60.45    111.82 o 
   0   0  14     6310.49     6334.83    198.58 o 
   1   0  14        3.44      168.26     61.40 o 
   2   0  14       88.10       93.89     51.46 o 
   3   0  14     1460.61     1478.88     74.53 o 
   4   0  14     6079.55     5563.76     96.41 o 
   5   0  14      205.49      234.09     84.73 o 
   6   0  14     1489.34     1629.26     93.59 o 
   7   0  14       92.39      221.80    147.39 o 
   8   0  14      584.14      709.46    135.74 o 
   9   0  14       25.34       43.84    142.70 o 
  10   0  14       54.24      178.63    155.50 o 
  11   0  14       14.41        1.78    156.33 o 
  12   0  14      203.83      297.88    165.41 o 
  13   0  14       27.68      117.12    173.24 o 
   1   1  14     2079.48     1968.67     36.08 o 
   2   1  14       71.28      128.70     53.12 o 
   3   1  14     1374.11     1354.30     47.05 o 
   4   1  14      220.05      346.62     37.10 o 
   5   1  14      705.90      766.11     59.96 o 
   6   1  14       96.56      129.18     61.69 o 
   7   1  14      327.94      460.06     84.01 o 
   8   1  14       36.97      100.84     90.74 o 
   9   1  14       40.89       54.07     91.10 o 
  10   1  14      176.11      185.22    109.33 o 
  11   1  14       34.08       40.21    112.41 o 
  12   1  14       61.09       59.44    115.84 o 
  13   1  14        0.80       99.78    144.49 o 
   0   2  14      689.85      618.87     70.00 o 
   1   2  14     1337.54     1293.67     55.16 o 
   2   2  14        0.60      164.29     62.19 o 
   3   2  14      961.35      888.86     55.48 o 
   4   2  14      149.84      168.56     31.77 o 
   5   2  14      574.90      623.73     53.70 o 
   6   2  14        1.35       72.64     78.60 o 
   7   2  14       70.03       89.92     98.18 o 
   8   2  14        9.63       30.83    122.14 o 
   9   2  14       37.98       -2.49    102.35 o 
  10   2  14        4.99       13.98    106.46 o 
  11   2  14       57.96      105.99    112.16 o 
  12   2  14        0.89       16.71    121.57 o 
  13   2  14       55.77       22.97    154.24 o 
   1   3  14      515.50      492.58     58.17 o 
   2   3  14      263.28      265.48     21.62 o 
   3   3  14     1067.71     1072.86     53.39 o 
   4   3  14      159.86      236.74     38.13 o 
   5   3  14      317.49      273.54     38.68 o 
   6   3  14      254.95      330.75     70.11 o 
   7   3  14     1385.25     1640.40     82.31 o 
   8   3  14      118.78      200.12     86.05 o 
   9   3  14       21.06      -38.98     90.21 o 
  10   3  14       54.01      -12.00     93.96 o 
  11   3  14      483.72      564.29    112.66 o 
  12   3  14       21.76      103.07    143.85 o 
  13   3  14       18.49       78.85    154.36 o 
   0   4  14     1581.83     1653.16     95.54 o 
   1   4  14      794.83      886.43     86.34 o 
   2   4  14      175.95      348.51     38.69 o 
   3   4  14     3430.90     3324.76     66.47 o 
   4   4  14     2414.89     2233.67     55.31 o 
   5   4  14     1420.64     1356.54     42.28 o 
   6   4  14       21.55      119.69     50.06 o 
   7   4  14      445.36      446.94     74.71 o 
   8   4  14      391.60      435.35     88.60 o 
   9   4  14      328.76      412.05     85.07 o 
  10   4  14        5.19       93.42     80.09 o 
  11   4  14       88.75      168.53     85.54 o 
  12   4  14      124.09      190.35    120.30 o 
   1   5  14     4649.46     4387.17     67.06 o 
   2   5  14      153.07      220.83     53.13 o 
   3   5  14     2511.56     2490.57     77.00 o 
   4   5  14      187.26      491.71     77.27 o 
   5   5  14     3773.97     3185.41     65.19 o 
   6   5  14      141.61      144.52     70.10 o 
   7   5  14     1068.35      926.09     73.73 o 
   8   5  14      296.64      375.45     67.26 o 
   9   5  14      937.93      898.35     75.34 o 
  10   5  14       30.78       89.16     76.61 o 
  11   5  14      185.39      276.93     80.69 o 
  12   5  14      135.40      279.92    115.80 o 
   0   6  14     2452.69     2536.38     96.24 o 
   1   6  14      545.57      568.56     54.90 o 
   2   6  14        4.61        6.49     65.30 o 
   3   6  14       95.13      244.65     47.49 o 
   4   6  14     1821.06     1867.85     81.52 o 
   5   6  14      712.60      640.60     75.64 o 
   6   6  14       43.67      100.17     67.97 o 
   7   6  14      790.15      762.47     61.03 o 
   8   6  14      315.95      403.47     66.30 o 
   9   6  14      299.21      321.61     72.65 o 
  10   6  14        7.18      122.67     77.67 o 
  11   6  14      131.68      158.01     89.88 o 
  12   6  14        4.77      207.19     95.89 o 
   1   7  14      291.73      331.84     66.12 o 
   2   7  14      660.11      686.55     70.55 o 
   3   7  14      774.74      839.09     72.61 o 
   4   7  14      151.14      208.91    113.48 o 
   5   7  14        3.26       18.53     32.56 o 
   6   7  14      148.20      145.92     48.93 o 
   7   7  14      472.30      613.78     61.96 o 
   8   7  14      200.37      198.17     72.42 o 
   9   7  14       11.19       25.70     69.19 o 
  10   7  14       17.59       81.14     84.25 o 
  11   7  14      218.85      312.78     90.14 o 
  12   7  14       80.04      161.48    109.28 o 
   0   8  14     7009.83     5871.46    304.50 o 
   1   8  14      221.88      422.92     80.70 o 
   2   8  14        1.66       71.42     73.35 o 
   3   8  14     1515.86     1473.57     68.44 o 
   4   8  14     3640.98     3528.78    100.58 o 
   5   8  14      513.94      651.45    129.48 o 
   6   8  14       70.49       42.78     67.17 o 
   7   8  14      258.41      250.08     86.09 o 
   8   8  14     1135.99      932.92    101.01 o 
   9   8  14       17.39       64.81     87.88 o 
  10   8  14       66.66       96.51     91.32 o 
  11   8  14      347.79      401.22    158.16 o 
   1   9  14      897.31     1013.37     76.41 o 
   2   9  14     1052.52      980.85     95.98 o 
   3   9  14     1218.76     1295.97    100.94 o 
   4   9  14        2.91      110.97     92.71 o 
   5   9  14      229.34      268.97     94.75 o 
   6   9  14      382.19      326.48     82.29 o 
   7   9  14      563.29      606.03     89.51 o 
   8   9  14       19.95       69.01    151.94 o 
   9   9  14       12.49       23.32    112.49 o 
  10   9  14      277.20      174.18    161.29 o 
  11   9  14       69.29      201.28    161.86 o 
   0  10  14     1195.19     1469.90    115.35 o 
   1  10  14      226.56      267.72    103.80 o 
   2  10  14        4.77       -3.62    101.15 o 
   3  10  14      157.41      225.90    107.21 o 
   4  10  14     1482.02     1596.55     97.79 o 
   5  10  14       60.84      129.23    108.11 o 
   6  10  14      116.08      134.45    100.08 o 
   7  10  14      163.92      197.76    152.99 o 
   8  10  14      335.56      316.48    151.66 o 
   9  10  14       46.68      139.57    158.10 o 
  10  10  14       21.03      154.92    158.73 o 
   1  11  14      223.68      249.12    110.71 o 
   2  11  14     1125.04     1070.73    117.98 o 
   3  11  14      221.27      333.23    102.66 o 
   4  11  14        8.66       56.74    175.85 o 
   5  11  14       60.10       57.39    119.64 o 
   6  11  14      428.15      376.13    110.61 o 
   7  11  14       42.18      136.17    112.20 o 
   8  11  14        5.53       85.58    115.03 o 
   9  11  14        8.26        7.41    165.39 o 
   0  12  14     1592.30     1344.63    138.14 o 
   1  12  14      289.12      352.04    123.07 o 
   2  12  14        8.35      110.44    109.09 o 
   3  12  14      343.28      458.52    111.29 o 
   4  12  14     1216.90     1213.01    116.12 o 
   5  12  14      373.98      346.59    120.24 o 
   6  12  14       41.92      179.67    134.60 o 
   7  12  14       58.09      151.13    116.70 o 
   8  12  14      651.62      685.61    127.10 o 
   1  13  14      105.05      125.23    110.00 o 
   2  13  14      169.98      105.21    113.67 o 
   3  13  14      199.65      308.93    113.90 o 
   4  13  14       23.03      119.71    118.06 o 
   5  13  14       19.41       -4.32    209.87 o 
   6  13  14       81.03      146.95    231.32 o 
   7  13  14      176.99      317.11    185.63 o 
   0  14  14      287.49      151.67    130.11 o 
   1  14  14        0.95        2.61    105.95 o 
   2  14  14       30.35       43.32    122.15 o 
   3  14  14       25.83       87.00    120.07 o 
   4  14  14       48.66        3.25    123.46 o 
   5  14  14       38.84      108.01    136.22 o 
   6  14  14        0.91      164.64    232.42 o 
   1  15  14      682.52      713.56    112.69 o 
   2  15  14       27.36      128.45    111.27 o 
   3  15  14      756.72      801.12    130.63 o 
   4  15  14       46.45      112.93    128.69 o 
   1   1  15      969.11      988.34     29.50 o 
   2   1  15      435.56      359.60     42.62 o 
   3   1  15      934.36     1040.33     58.92 o 
   4   1  15       31.31      149.02     29.99 o 
   5   1  15      509.01      458.20     62.51 o 
   6   1  15      116.89      172.68     66.55 o 
   7   1  15      700.41      817.38     75.62 o 
   8   1  15        3.81      142.15     91.96 o 
   9   1  15       21.81       65.93     98.48 o 
  10   1  15      119.85       82.87    113.12 o 
  11   1  15      109.57      169.39    118.46 o 
  12   1  15        3.41       78.98    121.11 o 
   0   2  15     1976.03     2008.96     80.80 o 
   1   2  15      337.61      424.01     60.18 o 
   2   2  15       53.76       28.53     43.45 o 
   3   2  15       13.86      102.03     56.72 o 
   4   2  15     1645.58     1565.21     39.54 o 
   5   2  15      257.29      275.66     41.17 o 
   6   2  15      817.70      810.87     72.20 o 
   7   2  15        3.08      148.38     92.76 o 
   8   2  15       54.20      124.49    110.13 o 
   9   2  15      221.45      239.92     98.40 o 
  10   2  15       84.61      145.68    112.17 o 
  11   2  15        6.39      -50.67    115.58 o 
  12   2  15       40.28       13.56    109.70 o 
   1   3  15       50.19       63.37     62.44 o 
   2   3  15      188.85      135.91     23.87 o 
   3   3  15      313.88      325.60     45.47 o 
   4   3  15       14.56        2.75     40.59 o 
   5   3  15       51.71       38.29     37.87 o 
   6   3  15        0.60       24.39     43.78 o 
   7   3  15      103.98      135.58     83.19 o 
   8   3  15       22.17       37.42     83.47 o 
   9   3  15       26.39       13.83     86.88 o 
  10   3  15       69.60       66.05     90.45 o 
  11   3  15       27.25       35.85    102.59 o 
  12   3  15       35.58      -44.37    149.23 o 
   0   4  15     2159.66     2119.55    163.02 o 
   1   4  15     9919.63     9140.55    127.19 o 
   2   4  15      299.34     1019.25     70.38 o 
   3   4  15     1478.93     1412.19     48.22 o 
   4   4  15      439.16      588.68     57.81 o 
   5   4  15     3006.07     2603.39     62.55 o 
   6   4  15      133.42      427.70     59.61 o 
   7   4  15      942.82      814.76     80.89 o 
   8   4  15      147.03      203.16     79.48 o 
   9   4  15     1704.55     1613.30     90.61 o 
  10   4  15       84.65      167.49     89.46 o 
  11   4  15        5.86       96.17     95.08 o 
  12   4  15       13.99       88.63    151.31 o 
   1   5  15      764.00     1124.57     99.81 o 
   2   5  15     2705.98     2715.85     57.59 o 
   3   5  15      859.59     1069.42     79.40 o 
   4   5  15      414.27      534.87     91.09 o 
   5   5  15      363.13      504.55     49.48 o 
   6   5  15     1455.24     1301.86     73.40 o 
   7   5  15      556.40      617.72     77.43 o 
   8   5  15      654.20      679.90     82.45 o 
   9   5  15       54.28      120.99     85.45 o 
  10   5  15      236.95      298.92     89.98 o 
  11   5  15      232.29      332.90     83.64 o 
  12   5  15      127.77      316.12     99.32 o 
   0   6  15     4369.96     4134.18    261.47 o 
   1   6  15     5512.80     5249.60    100.24 o 
   2   6  15      249.68     1077.19    123.08 o 
   3   6  15     3542.85     3163.98     76.72 o 
   4   6  15     1125.89     1171.23     94.59 o 
   5   6  15     1626.47     1532.34     84.79 o 
   6   6  15       31.75      280.01     82.96 o 
   7   6  15     2304.64     2087.15     79.62 o 
   8   6  15      290.83      178.86     79.03 o 
   9   6  15      528.19      606.65     73.04 o 
  10   6  15        0.68      150.34     78.84 o 
  11   6  15      272.17      213.25    106.43 o 
   1   7  15     2125.53     2230.89     72.91 o 
   2   7  15     2070.52     2149.99    128.28 o 
   3   7  15     2071.11     1916.26    124.14 o 
   4   7  15        3.90      378.16     68.34 o 
   5   7  15     1101.45      916.97    121.33 o 
   6   7  15      587.88      484.75     67.69 o 
   7   7  15     1039.98     1074.58     80.20 o 
   8   7  15       36.21      122.87    117.40 o 
   9   7  15      169.36      248.63    113.79 o 
  10   7  15       29.82      103.17    100.99 o 
  11   7  15      133.46      230.61    105.93 o 
   0   8  15      124.89      198.58    297.88 o 
   1   8  15       74.81      110.81     83.63 o 
   2   8  15        0.83       52.50     87.42 o 
   3   8  15      138.03      168.35     89.34 o 
   4   8  15      313.63      376.06     89.45 o 
   5   8  15       20.52       -2.01    191.44 o 
   6   8  15      286.70      272.89    134.44 o 
   7   8  15       90.68      166.18    137.92 o 
   8   8  15        9.23       36.13    152.73 o 
   9   8  15       32.79       22.59    118.67 o 
  10   8  15      115.10      117.74    114.03 o 
   1   9  15      541.31      572.04     94.92 o 
   2   9  15      429.38      361.03     94.61 o 
   3   9  15      740.95      846.53    101.48 o 
   4   9  15       89.75      134.14     79.91 o 
   5   9  15       23.56       16.35     92.41 o 
   6   9  15       36.56       -9.11    140.10 o 
   7   9  15       79.88       76.93    141.70 o 
   8   9  15      255.21      207.60    156.41 o 
   9   9  15        7.29      -27.99    118.82 o 
  10   9  15        0.82      -40.01    168.46 o 
   0  10  15      282.87      225.06    330.97 o 
   1  10  15       55.86       81.95    104.87 o 
   2  10  15        6.10       63.25    103.21 o 
   3  10  15      512.34      501.24    107.35 o 
   4  10  15      398.75      414.84     86.33 o 
   5  10  15      490.03      379.21     99.84 o 
   6  10  15       11.84      146.42    108.18 o 
   7  10  15        2.75       92.01    106.88 o 
   8  10  15      142.96      119.01    154.16 o 
   9  10  15        4.61       38.34    158.71 o 
   1  11  15      400.83      598.38    117.43 o 
   2  11  15     1210.20     1263.07    121.08 o 
   3  11  15      665.32      870.76    112.50 o 
   4  11  15      165.28      267.99    105.50 o 
   5  11  15       31.72      116.29    216.15 o 
   6  11  15      174.85      252.87    175.18 o 
   7  11  15      250.79      226.97    149.75 o 
   8  11  15       56.99      162.05    120.53 o 
   0  12  15      100.63      125.77    337.59 o 
   1  12  15      210.29      160.03    121.93 o 
   2  12  15       10.51       21.30    110.46 o 
   3  12  15       67.71       56.22    107.46 o 
   4  12  15      170.22      218.22    114.14 o 
   5  12  15       35.35      156.66    227.43 o 
   6  12  15        3.57       -3.95    186.89 o 
   7  12  15       32.08      243.53    177.12 o 
   1  13  15      357.08      317.19    114.89 o 
   2  13  15      838.32      838.98    114.32 o 
   3  13  15      483.06      422.25    117.18 o 
   4  13  15       27.29      104.26    123.83 o 
   5  13  15       46.46       67.92    127.37 o 
   6  13  15      383.31      524.34    253.42 o 
   0  14  15      384.63      432.95    213.06 o 
   1  14  15      446.91      390.57    122.89 o 
   2  14  15       32.72      134.11    121.68 o 
   3  14  15       39.41        3.05    124.42 o 
   4  14  15      206.03      236.97    125.50 o 
   5  14  15      253.54      375.29    140.77 o 
   1  15  15       21.02       46.96    111.93 o 
   2  15  15      702.78      712.11    116.38 o 
   0   0  16        2.02      179.27    139.96 o 
   1   0  16     1328.88     1253.35     46.56 o 
   2   0  16       98.46      403.17     49.37 o 
   3   0  16      913.89      843.38     62.76 o 
   4   0  16      377.59      363.67     45.80 o 
   5   0  16     1880.87     1879.78    104.91 o 
   6   0  16      273.52      460.90    105.20 o 
   7   0  16       52.06       83.78    100.57 o 
   8   0  16       38.54      145.49    111.71 o 
   9   0  16     1151.29     1148.47    138.62 o 
  10   0  16        5.50       79.43    168.50 o 
  11   0  16       33.95       41.95    179.07 o 
  12   0  16        0.91      130.01    182.37 o 
   1   1  16      232.26      181.91     28.95 o 
   2   1  16      490.68      476.79     43.30 o 
   3   1  16       65.32       54.97     58.70 o 
   4   1  16      280.46      277.13     27.23 o 
   5   1  16      350.83      337.92     39.34 o 
   6   1  16      204.63      200.84     70.53 o 
   7   1  16       13.11       44.88     73.23 o 
   8   1  16       98.05      180.05     82.72 o 
   9   1  16      125.27      199.19     92.31 o 
  10   1  16       75.32       33.68    119.82 o 
  11   1  16        0.05       36.35    122.39 o 
  12   1  16       81.37       88.94    128.03 o 
   0   2  16      189.90      151.13    129.83 o 
   1   2  16       65.86      122.42     64.37 o 
   2   2  16       23.93      -13.93     44.03 o 
   3   2  16        3.52      -27.65     60.83 o 
   4   2  16      318.30      319.90     65.77 o 
   5   2  16       15.50       21.92     44.51 o 
   6   2  16        0.35       -0.95     70.42 o 
   7   2  16       42.85      110.44     74.31 o 
   8   2  16      120.43      155.93    100.36 o 
   9   2  16       42.58       91.15     93.24 o 
  10   2  16       11.51       52.02     97.83 o 
  11   2  16        6.61       -7.32    110.49 o 
  12   2  16        7.69      -45.54    117.12 o 
   1   3  16       69.33      529.12     97.65 o 
   2   3  16     4878.84     4726.00     88.28 o 
   3   3  16       19.02      147.91     41.40 o 
   4   3  16      324.29      326.08     60.93 o 
   5   3  16      143.01      172.01     51.36 o 
   6   3  16     1184.86     1228.83     64.31 o 
   7   3  16       19.34       13.14     72.05 o 
   8   3  16      320.65      330.07     86.82 o 
   9   3  16       63.12       73.27     90.58 o 
  10   3  16      108.40      195.17     96.00 o 
  11   3  16        8.32       38.40    100.18 o 
   0   4  16      187.75      253.42    156.33 o 
   1   4  16     3471.77     3342.76    101.07 o 
   2   4  16       77.08      805.01    160.08 o 
   3   4  16      157.26      236.06     41.61 o 
   4   4  16      169.71      180.54     56.31 o 
   5   4  16     1471.30     1660.36     69.22 o 
   6   4  16      190.89      161.14     55.96 o 
   7   4  16      123.15      123.38     80.73 o 
   8   4  16       49.13       37.00     84.00 o 
   9   4  16      820.26      870.00     90.99 o 
  10   4  16       63.48       72.85     93.72 o 
  11   4  16        3.36       23.11    100.46 o 
   1   5  16     1233.08     1538.75    110.69 o 
   2   5  16     4914.35     4463.50     74.11 o 
   3   5  16      667.25      931.67     77.09 o 
   4   5  16       24.21      103.40     93.70 o 
   5   5  16      932.93      929.54     70.59 o 
   6   5  16     1862.15     1806.89     76.40 o 
   7   5  16       85.21      188.02     78.14 o 
   8   5  16        2.67       38.43     83.35 o 
   9   5  16      571.92      479.62     88.05 o 
  10   5  16      330.96      359.63     85.36 o 
  11   5  16       10.43      117.02    111.24 o 
   0   6  16      268.20      519.88    150.56 o 
   1   6  16     3755.76     3932.20    132.41 o 
   2   6  16      253.69      990.73    151.64 o 
   3   6  16      514.86      654.51     69.48 o 
   4   6  16       12.27       40.84    138.05 o 
   5   6  16      979.17     1036.03     92.65 o 
   6   6  16      269.24      273.32     89.01 o 
   7   6  16      178.37      276.04     72.03 o 
   8   6  16       21.82       31.33     78.91 o 
   9   6  16      627.20      684.91    102.60 o 
  10   6  16      178.25      181.17     92.70 o 
  11   6  16       30.69      117.32    107.66 o 
   1   7  16        1.54      104.56    140.85 o 
   2   7  16      706.51      850.70     70.92 o 
   3   7  16       10.63       23.78     72.62 o 
   4   7  16       11.21       69.30     54.72 o 
   5   7  16        5.98      114.92    150.69 o 
   6   7  16      410.59      467.89     79.42 o 
   7   7  16      117.38       98.18    118.64 o 
   8   7  16       22.98      100.94    122.26 o 
   9   7  16       27.12      -10.48    156.41 o 
  10   7  16       51.38      219.20    104.61 o 
   0   8  16     1782.98     1661.48    278.02 o 
   1   8  16      123.56      123.79    202.60 o 
   2   8  16      134.16      175.86     85.81 o 
   3   8  16      977.02      797.27     90.95 o 
   4   8  16     1361.81      869.03    220.53 o 
   5   8  16      588.98      653.33     90.52 o 
   6   8  16      566.22      345.26    141.28 o 
   7   8  16       65.83      100.49    139.36 o 
   8   8  16      721.10      660.81    153.82 o 
   9   8  16        9.82        4.55    163.13 o 
  10   8  16      208.93      129.51    123.55 o 
   1   9  16        9.46       59.15    118.44 o 
   2   9  16     2254.90     2434.81    104.40 o 
   3   9  16       10.00       59.25    101.99 o 
   4   9  16       75.23       99.71     99.16 o 
   5   9  16       31.87      137.98    167.16 o 
   6   9  16      742.92      774.76    158.83 o 
   7   9  16       36.24       17.28    146.01 o 
   8   9  16       44.38      139.85    153.69 o 
   9   9  16       14.74       89.48    170.12 o 
   0  10  16      127.45      191.96    330.97 o 
   1  10  16      810.56      861.64    106.89 o 
   2  10  16        3.42      106.11    105.38 o 
   3  10  16      114.03      118.13    109.80 o 
   4  10  16       80.33       89.22    111.88 o 
   5  10  16      505.64      547.10    172.83 o 
   6  10  16        0.21       61.82    166.62 o 
   7  10  16        8.01      -77.32    147.03 o 
   8  10  16       83.66       80.09    149.55 o 
   1  11  16       24.07       58.80    114.94 o 
   2  11  16        5.16        5.97    117.41 o 
   3  11  16       31.06       36.57    119.23 o 
   4  11  16       10.81       66.49    110.59 o 
   5  11  16       18.56       34.01    181.05 o 
   6  11  16        2.84       11.78    181.23 o 
   7  11  16       33.94      100.33    169.72 o 
   0  12  16       24.02      119.15    317.73 o 
   1  12  16      987.84      971.25    130.33 o 
   2  12  16       10.19      121.85    122.29 o 
   3  12  16      240.94      249.47    116.80 o 
   4  12  16        2.08       74.88    117.73 o 
   5  12  16      931.09      953.01    136.15 o 
   6  12  16        0.40      116.24    199.10 o 
   1  13  16        1.19       -3.63    130.24 o 
   2  13  16      661.67      653.61    126.18 o 
   3  13  16        0.27        2.11    122.05 o 
   4  13  16       41.25      125.82    126.23 o 
   5  13  16        3.37       83.11    134.44 o 
   0  14  16      271.72      251.04    211.52 o 
   1  14  16       46.11       31.61    126.94 o 
   2  14  16       56.19       -5.02    125.61 o 
   3  14  16       20.40      -40.53    129.11 o 
   1   1  17      759.53      815.56     66.90 o 
   2   1  17      959.28     1098.50     45.64 o 
   3   1  17      678.01      634.04     48.07 o 
   4   1  17      313.04      455.65     92.10 o 
   5   1  17      388.06      457.04     93.27 o 
   6   1  17      127.75      113.34     72.95 o 
   7   1  17      247.37      261.45     76.36 o 
   8   1  17       91.09      222.01     83.16 o 
   9   1  17       65.45      178.49     83.73 o 
  10   1  17       39.35       81.53    101.51 o 
  11   1  17       11.64       41.77    113.02 o 
   0   2  17      852.70      898.32    133.32 o 
   1   2  17      586.66      692.66     66.38 o 
   2   2  17        1.27      103.23     35.97 o 
   3   2  17       72.36      112.66     51.50 o 
   4   2  17      799.71      771.83     93.56 o 
   5   2  17      516.97      612.20     97.02 o 
   6   2  17        6.90       80.77     71.74 o 
   7   2  17       25.84       68.96     76.82 o 
   8   2  17      667.54      681.39     89.86 o 
   9   2  17      470.03      481.01    101.27 o 
  10   2  17       24.03      103.64     86.94 o 
  11   2  17       23.97       32.47    105.25 o 
   1   3  17      263.27      273.40     96.99 o 
   2   3  17      101.29      134.64     78.33 o 
   3   3  17      164.94      119.62     35.88 o 
   4   3  17        0.03       32.79     59.52 o 
   5   3  17      250.23      241.19     71.14 o 
   6   3  17       10.16       -1.17     71.77 o 
   7   3  17      139.22       82.93     78.94 o 
   8   3  17        8.29      -60.95     85.45 o 
   9   3  17       76.91       56.90     94.50 o 
  10   3  17        1.87       -6.10     91.94 o 
  11   3  17       71.08       78.63     98.65 o 
   0   4  17       81.97      181.07    133.15 o 
   1   4  17      429.19      489.89    103.73 o 
   2   4  17       45.52      128.05     97.10 o 
   3   4  17       45.29      128.50     46.87 o 
   4   4  17      843.07      848.72     58.91 o 
   5   4  17       76.88      116.70     66.75 o 
   6   4  17      351.19      270.84     75.20 o 
   7   4  17       25.29       84.23     81.58 o 
   8   4  17      134.21      143.75     85.21 o 
   9   4  17      131.67      206.17     92.56 o 
  10   4  17      128.63      174.18     89.24 o 
   1   5  17      950.87     1249.53    105.73 o 
   2   5  17     3679.90     3619.52    124.85 o 
   3   5  17     1512.99     1486.79     64.24 o 
   4   5  17      212.64      400.15    105.67 o 
   5   5  17      130.35      241.85    102.04 o 
   6   5  17     1178.33     1219.70     77.18 o 
   7   5  17      639.40      580.99     82.50 o 
   8   5  17      282.37      306.45     83.01 o 
   9   5  17        8.59       63.01     91.06 o 
  10   5  17       48.57       86.00     96.37 o 
   0   6  17      914.47      858.87    145.56 o 
   1   6  17        3.54       92.19    115.72 o 
   2   6  17       50.17      162.21    117.66 o 
   3   6  17     1648.33     1264.58     65.69 o 
   4   6  17       81.14       84.25     71.98 o 
   5   6  17      251.62      121.89     97.35 o 
   6   6  17        0.74       89.71    101.57 o 
   7   6  17      476.74      438.64     89.20 o 
   8   6  17       17.04       68.98     95.35 o 
   9   6  17        0.66       41.50     99.54 o 
  10   6  17       44.61      166.81     96.01 o 
   1   7  17       12.50      210.88    152.17 o 
   2   7  17     2717.40     2461.54     92.06 o 
   3   7  17       71.83      214.53     73.95 o 
   4   7  17       14.76       -0.24     81.90 o 
   5   7  17       14.98       66.57    160.15 o 
   6   7  17     1003.34      974.75    155.72 o 
   7   7  17       44.93      141.06    122.63 o 
   8   7  17        1.71       33.26    121.81 o 
   9   7  17        1.23      108.68    128.68 o 
   0   8  17      618.60      522.94    330.97 o 
   1   8  17     1006.94      957.08    243.39 o 
   2   8  17       50.50      157.82     84.31 o 
   3   8  17      118.57      148.47     85.77 o 
   4   8  17      183.34      247.53     95.05 o 
   5   8  17      241.74      255.24    233.80 o 
   6   8  17        9.56      114.72    167.00 o 
   7   8  17       85.71      238.56    159.73 o 
   8   8  17      107.22      222.70    157.24 o 
   9   8  17      167.62      191.74    158.95 o 
   1   9  17       64.08      124.41    236.52 o 
   2   9  17       45.68       61.66     92.98 o 
   3   9  17        1.09       15.90     93.86 o 
   4   9  17        1.28       21.00    104.72 o 
   5   9  17      307.91      126.68    169.15 o 
   6   9  17        0.83      -24.76    179.21 o 
   7   9  17       32.62       56.29    183.61 o 
   8   9  17        5.80      120.36    160.34 o 
   0  10  17      584.61      463.36    330.97 o 
   1  10  17      139.65      200.92    240.13 o 
   2  10  17       53.23      103.06    104.22 o 
   3  10  17       82.88       68.01    109.21 o 
   4  10  17       57.83       59.81    110.60 o 
   5  10  17      562.52      425.95    192.09 o 
   6  10  17        1.86      -12.00    183.77 o 
   7  10  17       42.34       18.01    190.10 o 
   1  11  17      180.65      319.30    255.40 o 
   2  11  17      963.76      999.82    119.88 o 
   3  11  17      157.58      108.78    120.32 o 
   4  11  17       29.42       56.99    110.85 o 
   5  11  17      154.29      127.33    116.33 o 
   6  11  17      278.24      378.26    196.09 o 
   0  12  17       14.98      105.91    390.55 o 
   1  12  17       31.07       91.76    238.58 o 
   2  12  17       16.27        8.74    126.36 o 
   3  12  17        0.31      -19.77    119.77 o 
   4  12  17        9.59        5.53    114.60 o 
   5  12  17       23.80       13.83    120.05 o 
   1  13  17       67.06      109.90    282.46 o 
   2  13  17       49.96       72.32    122.69 o 
   3  13  17       29.70       -7.36    120.02 o 
   0   0  18     3789.04     3876.61    168.31 o 
   1   0  18       18.98      476.76    304.50 o 
   2   0  18      168.23      135.64    129.41 o 
   3   0  18       24.72      189.86    137.24 o 
   4   0  18     1271.46     1581.56    147.22 o 
   5   0  18       57.97      143.48    148.33 o 
   6   0  18       16.57       32.74    142.54 o 
   7   0  18       18.28       29.35    118.14 o 
   8   0  18      650.42      817.18    131.02 o 
   9   0  18        5.37      108.90    117.03 o 
  10   0  18       71.90      104.51    165.91 o 
   1   1  18      118.05      151.49     86.89 o 
   2   1  18       55.19       37.40     96.11 o 
   3   1  18      128.93      127.65     90.53 o 
   4   1  18       48.94       57.66     93.77 o 
   5   1  18       48.38       51.09     99.64 o 
   6   1  18       52.87       37.62    103.80 o 
   7   1  18      152.34      124.37     82.90 o 
   8   1  18        0.94       48.58     99.05 o 
   9   1  18        1.26       53.43    100.24 o 
  10   1  18       77.74      147.36     96.87 o 
   0   2  18        8.90      149.80    131.23 o 
   1   2  18      703.86      641.86     90.08 o 
   2   2  18       88.48      133.34     36.44 o 
   3   2  18       30.81        6.82     92.32 o 
   4   2  18       10.15        0.53     96.61 o 
   5   2  18       92.01       94.66    102.33 o 
   6   2  18      255.01      268.27    102.66 o 
   7   2  18      134.04      109.00     95.66 o 
   8   2  18       31.41       60.54    106.32 o 
   9   2  18       77.54       67.01     90.98 o 
  10   2  18       42.94       51.24     89.20 o 
   1   3  18     1447.50     1419.00    106.97 o 
   2   3  18       20.15      248.91     89.29 o 
   3   3  18     1451.03     1399.88     41.89 o 
   4   3  18      126.76      395.48     58.78 o 
   5   3  18      580.73      572.19     73.78 o 
   6   3  18       42.10       55.51     77.42 o 
   7   3  18      578.94      642.43     85.71 o 
   8   3  18       83.62       93.86     88.89 o 
   9   3  18       63.63       61.66     89.57 o 
  10   3  18       43.89       78.82     88.96 o 
   0   4  18      130.57      265.55    155.20 o 
   1   4  18        0.52       44.71     99.37 o 
   2   4  18        5.55       14.41    103.97 o 
   3   4  18      246.69      244.52     93.08 o 
   4   4  18      329.28      380.95     95.40 o 
   5   4  18       13.08       66.35     64.56 o 
   6   4  18      128.25      114.28     80.82 o 
   7   4  18       22.43        2.90     84.70 o 
   8   4  18       48.10       32.44     86.10 o 
   9   4  18        9.94       32.15     94.90 o 
  10   4  18       93.69      127.24     98.87 o 
   1   5  18        8.87       98.46    107.50 o 
   2   5  18      514.88      479.53    106.43 o 
   3   5  18       55.39      132.53    124.36 o 
   4   5  18       34.61       40.03     93.59 o 
   5   5  18        8.35       68.53    108.86 o 
   6   5  18      450.51      381.45    111.76 o 
   7   5  18       74.19      112.05     84.28 o 
   8   5  18        2.09       27.65     96.50 o 
   9   5  18       19.55       39.38    101.51 o 
   0   6  18      901.40     1041.10    159.06 o 
   1   6  18      224.56      412.92    112.07 o 
   2   6  18       13.84      114.16    128.99 o 
   3   6  18        1.45      229.88    135.20 o 
   4   6  18     1592.51     1381.91    169.68 o 
   5   6  18       17.25       71.93    100.44 o 
   6   6  18      217.69      261.23    158.05 o 
   7   6  18       16.05       44.88    126.26 o 
   8   6  18      357.30      333.41    129.34 o 
   9   6  18      100.02       55.72    131.61 o 
   1   7  18       88.29      157.56    147.69 o 
   2   7  18        4.07      135.38    142.89 o 
   3   7  18      124.23      241.95     85.98 o 
   4   7  18        1.57       36.46    100.29 o 
   5   7  18       18.47      170.51    159.93 o 
   6   7  18        7.26       45.95    164.01 o 
   7   7  18       69.30      180.22    136.16 o 
   8   7  18        4.82       -7.64    132.82 o 
   0   8  18      164.27      205.20    291.26 o 
   1   8  18      160.93       29.66    232.77 o 
   2   8  18       12.92        8.36    177.88 o 
   3   8  18        7.25       77.52    106.68 o 
   4   8  18       17.28       -8.17    117.19 o 
   5   8  18       69.89       19.86    214.14 o 
   6   8  18        0.45      -63.71    186.29 o 
   7   8  18       93.37      120.94    187.60 o 
   8   8  18       47.59      115.72    157.82 o 
   1   9  18      775.57      753.81    245.96 o 
   2   9  18        6.33       67.88    188.08 o 
   3   9  18      784.45      806.77    121.28 o 
   4   9  18        4.81       89.97    128.30 o 
   5   9  18      381.45      330.97    234.55 o 
   6   9  18        3.49      156.21    197.11 o 
   7   9  18      426.16      490.37    195.77 o 
   0  10  18        7.62     -112.53    390.55 o 
   1  10  18        0.87      -32.32    237.48 o 
   2  10  18        5.81      -11.96    134.76 o 
   3  10  18        4.80      -34.79    129.72 o 
   4  10  18        7.96     -128.94    279.70 o 
   5  10  18       22.50      -31.42    200.57 o 
   6  10  18       70.58      164.44    199.87 o 
   1  11  18        6.65       87.17    250.12 o 
   2  11  18      189.05      255.76    271.36 o 
   3  11  18        2.64      -76.26    291.84 o 
   4  11  18       11.68     -130.78    190.75 o 
   5  11  18        0.51      -22.30    196.42 o 
   0  12  18      394.87      443.50    410.41 o 
   1  12  18        4.01      -68.49    280.84 o 
   2  12  18        1.50     -122.43    287.83 o 
   3  12  18       13.80      184.81    203.21 o 
   1   1  19        2.88      127.35     98.92 o 
   2   1  19      724.04      707.16    101.76 o 
   3   1  19       33.98      237.34     98.00 o 
   4   1  19       86.27       68.37    105.59 o 
   5   1  19        2.78       37.47    103.55 o 
   6   1  19      473.06      452.64    107.43 o 
   7   1  19      138.83      114.94    113.94 o 
   8   1  19       30.03       77.78    114.19 o 
   9   1  19       78.23       51.21    117.66 o 
   0   2  19       16.39      297.37    145.54 o 
   1   2  19     1061.53     1151.49    107.59 o 
   2   2  19        0.44      409.38    101.21 o 
   3   2  19      594.85      564.66    101.96 o 
   4   2  19       18.59      -35.18     66.28 o 
   5   2  19      760.46      733.39    105.31 o 
   6   2  19        8.47      142.95    106.11 o 
   7   2  19       65.30       60.37     86.56 o 
   8   2  19        5.46       34.35     94.46 o 
   9   2  19       89.58      118.26     94.87 o 
   1   3  19       38.82       52.12    104.79 o 
   2   3  19       14.76       46.48    100.58 o 
   3   3  19      173.20      249.56    105.01 o 
   4   3  19       73.37      118.40    103.26 o 
   5   3  19        1.04       46.99    102.39 o 
   6   3  19        0.10       50.38    106.81 o 
   7   3  19      205.30      141.88     92.40 o 
   8   3  19       71.35       51.07     88.73 o 
   9   3  19        1.10      -18.69     91.51 o 
   0   4  19       84.82      193.85    151.19 o 
   1   4  19       99.66      162.42    109.13 o 
   2   4  19       18.50       61.34    105.16 o 
   3   4  19       12.16      121.44     99.49 o 
   4   4  19      378.31      427.60    100.95 o 
   5   4  19      182.15      140.12    100.18 o 
   6   4  19      134.17      199.39    110.79 o 
   7   4  19       12.86       40.47    114.07 o 
   8   4  19        1.57      -22.86    102.29 o 
   9   4  19       19.76       13.58    121.23 o 
   1   5  19      182.35      315.30    114.50 o 
   2   5  19      510.86      517.21    114.14 o 
   3   5  19      364.76      565.23    110.91 o 
   4   5  19       40.51      142.80     97.47 o 
   5   5  19        5.89       99.75    114.66 o 
   6   5  19      418.51      362.35    118.64 o 
   7   5  19      143.33       89.30    170.30 o 
   8   5  19       28.79      -40.76    130.11 o 
   0   6  19      349.81      577.15    162.50 o 
   1   6  19      987.20      785.51    115.51 o 
   2   6  19        3.14      158.16    119.45 o 
   3   6  19       30.05       10.34    161.33 o 
   4   6  19      401.23      485.24    175.48 o 
   5   6  19        6.92       40.95    158.97 o 
   6   6  19       63.30       77.31    162.87 o 
   7   6  19       25.52       -4.45    174.94 o 
   8   6  19        5.85       23.65    136.43 o 
   1   7  19       25.60      149.69    139.14 o 
   2   7  19       32.57      232.28    148.83 o 
   3   7  19       38.89      142.40    152.42 o 
   4   7  19        1.51      143.39    169.36 o 
   5   7  19        4.93       72.00    174.81 o 
   6   7  19      126.49      163.01    179.41 o 
   7   7  19       37.42      135.66    151.26 o 
   0   8  19       48.07       26.48    370.69 o 
   1   8  19       13.61       15.40    187.03 o 
   2   8  19        0.47       42.08    189.04 o 
   3   8  19      254.63      226.95    206.59 o 
   4   8  19        2.80      -23.50    230.54 o 
   5   8  19      337.27      665.20    260.81 o 
   6   8  19       44.64      153.87    189.10 o 
   7   8  19        1.03      102.69    187.22 o 
   1   9  19      107.34      139.29    271.36 o 
   2   9  19       53.17      112.70    205.21 o 
   3   9  19      167.17      154.98    202.14 o 
   4   9  19      125.04      108.10    239.71 o 
   5   9  19        7.20     -105.36    268.15 o 
   6   9  19       13.85      -13.78    187.50 o 
   0  10  19      566.43      536.18    337.59 o 
   1  10  19        8.98      265.57    314.42 o 
   2  10  19       34.40       71.96    217.13 o 
   3  10  19        8.00     -121.68    233.81 o 
   4  10  19      135.06       60.80    281.14 o 
   5  10  19        6.64       52.36    194.88 o 
   1  11  19       15.18       96.58    297.19 o 
   2  11  19      337.78      377.15    293.89 o 
   3  11  19       45.69      133.03    237.71 o 
   0   0  20       86.33       75.14    179.80 o 
   1   0  20      112.89      129.82    151.19 o 
   2   0  20       13.22      144.32    153.23 o 
   3   0  20      306.06      460.54    148.95 o 
   4   0  20      100.50       74.84    147.36 o 
   5   0  20      411.97      556.50    166.98 o 
   6   0  20       37.74       60.52    145.99 o 
   7   0  20        0.55      -18.04    168.07 o 
   8   0  20       24.04       28.94    177.05 o 
   1   1  20       78.68      107.30    101.77 o 
   2   1  20      809.68      757.47    107.70 o 
   3   1  20        1.73      112.25    100.79 o 
   4   1  20        0.70       60.78    103.36 o 
   5   1  20      171.55      100.20    109.80 o 
   6   1  20      298.99      338.67    117.53 o 
   7   1  20        3.50       76.11    118.17 o 
   8   1  20        4.62       42.67    118.25 o 
   0   2  20      175.05      223.77    165.41 o 
   1   2  20       46.64      175.08    107.45 o 
   2   2  20       42.02      210.80     99.36 o 
   3   2  20      578.62      553.84    103.09 o 
   4   2  20      273.78      232.26    102.30 o 
   5   2  20      197.38      272.45    107.75 o 
   6   2  20        0.07       67.12    114.18 o 
   7   2  20       81.46      155.23    115.58 o 
   8   2  20        0.76       17.39    129.30 o 
   1   3  20      312.61      350.41    117.85 o 
   2   3  20      412.95      642.35    125.06 o 
   3   3  20      264.68      241.53    105.86 o 
   4   3  20       20.80       77.85    103.88 o 
   5   3  20      109.05      210.43    107.77 o 
   6   3  20      318.82      444.10    113.99 o 
   7   3  20       71.70       79.33    124.87 o 
   8   3  20       49.53      102.00    129.16 o 
   0   4  20      106.71       59.26    164.76 o 
   1   4  20       37.55       61.47    114.31 o 
   2   4  20       62.25      133.00    127.83 o 
   3   4  20       29.76      101.78    117.06 o 
   4   4  20        8.04       14.70    106.46 o 
   5   4  20       40.41       46.69    102.99 o 
   6   4  20       19.60      -61.86    120.03 o 
   7   4  20        8.79        2.15    124.08 o 
   8   4  20       45.69      -18.19    155.55 o 
   1   5  20        7.38      133.21    118.01 o 
   2   5  20       49.66      198.78    124.02 o 
   3   5  20       37.20      149.38    127.95 o 
   4   5  20        0.15       61.63    117.30 o 
   5   5  20        2.47       28.68    114.93 o 
   6   5  20       28.13      102.85    164.41 o 
   7   5  20        7.24       -7.97    161.26 o 
   0   6  20      282.59      294.92    154.26 o 
   1   6  20      322.45      452.96    120.31 o 
   2   6  20       47.36      201.00    118.02 o 
   3   6  20       87.27       97.53    159.61 o 
   4   6  20        5.82       14.05    161.73 o 
   5   6  20      450.02      540.97    191.57 o 
   6   6  20        5.25       99.10    186.17 o 
   7   6  20        4.37      -20.85    187.80 o 
   1   7  20      154.90      216.04    143.73 o 
   2   7  20      142.37      367.01    148.72 o 
   3   7  20      120.51      284.86    168.68 o 
   4   7  20       28.88      182.50    192.75 o 
   5   7  20      126.24      197.95    190.31 o 
   6   7  20       21.72      133.91    187.98 o 
   0   8  20      273.21      399.56    226.98 o 
   1   8  20      278.53      256.17    192.23 o 
   2   8  20       24.07       51.81    197.40 o 
   3   8  20        1.44       64.39    202.31 o 
   4   8  20        5.83       99.71    261.99 o 
   5   8  20       16.89       81.64    269.32 o 
   1   9  20      137.04      247.46    200.75 o 
   2   9  20      295.22      379.19    205.55 o 
   3   9  20       96.38       77.89    206.98 o 
   4   9  20       20.91       52.50    270.99 o 
   0  10  20       22.20      158.87    436.88 o 
   1  10  20        6.80       88.68    236.99 o 
   2  10  20        9.76      -61.07    224.32 o 
   1   1  21      179.14      175.28    115.98 o 
   2   1  21        2.30       83.59    111.94 o 
   3   1  21      299.62      341.35    115.50 o 
   4   1  21       29.68       70.46    115.11 o 
   5   1  21        1.73      -64.45    114.48 o 
   6   1  21        0.41       28.21    116.51 o 
   7   1  21       35.60      148.71    122.55 o 
   0   2  21      799.73      826.00    173.98 o 
   1   2  21       19.09      176.95    118.64 o 
   2   2  21       19.88       70.89    112.59 o 
   3   2  21        7.50      144.00    114.40 o 
   4   2  21      523.71      509.99    117.35 o 
   5   2  21       20.70      100.84    114.02 o 
   6   2  21       65.17      133.82    117.83 o 
   7   2  21       90.34      174.89    120.72 o 
   1   3  21        1.45       89.21    117.61 o 
   2   3  21       42.88      153.89    128.94 o 
   3   3  21        1.69       17.78    112.19 o 
   4   3  21        1.82      -23.25    109.30 o 
   5   3  21        9.95       24.19    115.17 o 
   6   3  21       12.93      116.55    119.35 o 
   0   4  21      855.75      903.62    180.49 o 
   1   4  21       22.06      210.16    122.97 o 
   2   4  21        2.51       74.25    140.76 o 
   3   4  21        0.28       32.91    142.78 o 
   4   4  21      420.50      413.80    112.21 o 
   5   4  21       29.42      111.63    113.20 o 
   6   4  21       22.38       10.17    154.90 o 
   1   5  21      255.55      310.75    126.70 o 
   2   5  21       75.74      134.56    122.08 o 
   3   5  21      372.61      397.10    133.89 o 
   4   5  21        0.38       53.69    156.40 o 
   5   5  21       68.88       84.58    159.30 o 
   6   5  21       14.91     -132.07    167.87 o 
   0   6  21      409.56      562.15    186.98 o 
   1   6  21       78.88      182.64    138.08 o 
   2   6  21      186.44      230.56    128.74 o 
   3   6  21      223.25       89.18    168.43 o 
   4   6  21        8.31       68.55    163.98 o 
   5   6  21        0.92        1.20    158.00 o 
   1   7  21      378.26      506.33    164.75 o 
   2   7  21       58.73       69.51    148.71 o 
   3   7  21      450.46      424.22    174.37 o 
   4   7  21       53.78      267.22    165.41 o 
   0   8  21     1425.95     1512.33    270.21 o 
   1   8  21        4.12      139.92    194.74 o 
   2   8  21      193.05      185.98    181.44 o 
   3   8  21       30.91       92.61    256.93 o 
   0   0  22     1392.84     1244.46    344.21 o 
   1   0  22       73.30      184.94    151.06 o 
   2   0  22      100.43       32.27    164.12 o 
   3   0  22      143.30      120.47    171.56 o 
   4   0  22      356.53      386.14    167.50 o 
   5   0  22       15.81        2.77    170.92 o 
   1   1  22      149.81      109.00    128.91 o 
   2   1  22        2.23       27.29    111.95 o 
   3   1  22      369.20      277.69    114.00 o 
   4   1  22        0.55        8.52    113.12 o 
   5   1  22        2.99       -2.97    127.15 o 
   0   2  22      296.08      260.97    167.44 o 
   1   2  22       72.64       76.15    134.51 o 
   2   2  22       50.72       73.10    138.81 o 
   3   2  22        2.78       31.23    114.02 o 
   4   2  22        6.42       30.82    118.55 o 
   5   2  22       13.42       -6.85    118.69 o 
   1   3  22       98.73      328.55    130.05 o 
   2   3  22      216.78      225.88    130.24 o 
   3   3  22      220.59      264.81    133.12 o 
   4   3  22       22.45       61.98    120.65 o 
   5   3  22        3.75        3.38    116.25 o 
   0   4  22       96.21      238.32    183.39 o 
   1   4  22       49.13       95.74    130.55 o 
   2   4  22       21.69      141.56    144.78 o 
   3   4  22       44.49      123.61    147.94 o 
   4   4  22       20.00      257.08    144.68 o 
   1   5  22      196.64      286.99    141.38 o 
   2   5  22       10.14      103.36    142.74 o 
   3   5  22      238.67      358.29    151.62 o 
   0   6  22     1219.35     1488.61    213.70 o 
   1   6  22        0.90      332.09    140.36 o 
   2   6  22       20.02       53.76    170.19 o 
   1   1  23       11.84      -26.44    142.45 o 
   2   1  23       99.54      106.49    123.01 o 
   3   1  23      124.71      131.75    119.63 o 
   0   2  23       76.55       21.30    233.57 o 
   1   2  23      110.86      140.62    133.50 o 
   2   2  23        9.89        0.10    137.23 o 
   1   3  23        7.03       80.21    148.23 o 
   2   3  23       38.99      -26.02    144.42 o 
                                                 
